# Supplementary material for: Proteomic insight into arabinogalactan utilization by particle-associated Maribacter sp. MAR_2009_72
Source: FEMS Microbiol Ecol. 2024 Apr 3;100(5):fiae045. doi: 10.1093/femsec/fiae045 (PMC11036162; doi:10.1093/femsec/fiae045)
Supplement: fiae045_Supplemental_Files [file fiae045_supplemental_files.zip]

Archive with 2 entries (2 files):
- Supplement Material.docx
- supplement table 1.xlsx
