# Supplementary material for: Proteomic insight into arabinogalactan utilization by particle-associated Maribacter sp. MAR_2009_72
Source: FEMS Microbiol Ecol. 2024 Apr 3;100(5):fiae045. doi: 10.1093/femsec/fiae045 (PMC11036162; doi:10.1093/femsec/fiae045)
Supplement: fiae045_Supplemental_Files [file fiae045_supplemental_files.zip › supplement table 1.xlsx]

## Sheet: Sheet1
Orf	PUL	protein_id	locus_tag	direction JGI	product	arabinogalactan 1	arabinogalactan 2	arabinogalactan 3	glucose 1	glucose 2	glucose 3	arabinose 1	arabinose 2	arabinose 3	galactose 1	galactose 2	galactose 3	sulfatlas	dbCan3
1			JM81_RS00005	-	RagB/SusD family nutrient uptake outer membrane protein	#N/A	#N/A	#N/A	#N/A	#N/A	#N/A	#N/A	#N/A	#N/A	#N/A	#N/A	#N/A	#N/A	#N/A
2		WP_144800190.1	JM81_RS00010	-	TonB-dependent receptor	2.0658e+09	4525800000	4.1577e+09	293950000	398600000	258060000	2707800000	1.9242e+09	1.7296e+09	4.235e+09	4478200000	3.8451e+09	#N/A	#N/A
3		WP_144800191.1	JM81_RS00015	-	class I SAM-dependent methyltransferase	0	0	49314000	0	0	0	25086000	0	0	0	0	0	#N/A	#N/A
4		WP_144800192.1	JM81_RS00020	-	AI-2E family transporter	0	0	0	0	0	0	0	0	0	0	0	0	#N/A	#N/A
5		WP_089261725.1	JM81_RS00025	-	DUF4159 domain-containing protein	#N/A	#N/A	#N/A	#N/A	#N/A	#N/A	#N/A	#N/A	#N/A	#N/A	#N/A	#N/A	#N/A	#N/A
6		WP_089261723.1	JM81_RS00030	-	16S rRNA (uracil(1498)-N(3))-methyltransferase	42570000	69194000	66284000	43045000	43257000	40248000	63129000	50184000	56603000	73145000	86632000	66442000	#N/A	#N/A
7		WP_144805529.1	JM81_RS00035	-	tRNA (adenosine(37)-N6)-threonylcarbamoyltransferase complex transferase subunit TsaD	34692000	66223000	55244000	53696000	51491000	38449000	89779000	58359000	72337000	57786000	93255000	91864000	#N/A	#N/A
8		WP_144800193.1	JM81_RS00040	+	translocation/assembly module TamB domain-containing protein	16098000	40621000	70521000	35529000	41812000	26975000	33692000	36531000	25318000	42496000	37334000	44427000	#N/A	#N/A
9		WP_144800194.1	JM81_RS00045	+	6-phosphofructokinase	355210000	582480000	614840000	920020000	1094900000	767610000	1094800000	918550000	846110000	1132200000	925680000	1176400000	#N/A	#N/A
10		WP_089261719.1	JM81_RS00050	+	type I glyceraldehyde-3-phosphate dehydrogenase	2559500000	4656100000	4381000000	8845700000	9529700000	7.3871e+09	10769000000	9519900000	8.2833e+09	11625000000	11293000000	10063000000	#N/A	#N/A
11		WP_089261717.1	JM81_RS00055	+	N-acetylglucosamine kinase	328550000	473400000	473240000	735630000	888200000	649550000	912050000	600350000	554570000	654760000	716770000	837650000	#N/A	#N/A
12		WP_144800195.1	JM81_RS00060	-	RidA family protein	0	0	129490000	107930000	90214000	0	102940000	0	0	0	0	168570000	#N/A	#N/A
13		WP_144800196.1	JM81_RS00065	-	putative LPS assembly protein LptD	61885000	112550000	144870000	105400000	118000000	96113000	128150000	124760000	115560000	125570000	147420000	159520000	#N/A	#N/A
14		WP_144800197.1	JM81_RS00070	+	N-acetylmuramoyl-L-alanine amidase	146130000	191970000	199010000	260730000	243900000	189370000	288550000	187030000	277650000	306980000	279990000	426260000	#N/A	#N/A
15		WP_089261711.1	JM81_RS00075	+	MlaD family protein	249620000	304360000	366620000	371690000	405380000	270610000	318230000	253140000	318070000	291930000	313360000	334690000	#N/A	#N/A
16		WP_144800198.1	JM81_RS00080	+	(Fe-S)-binding protein	138480000	154750000	220190000	122140000	0	96339000	100830000	64235000	0	79530000	0	0	#N/A	#N/A
17		WP_089261707.1	JM81_RS00085	+	(Fe-S)-binding protein	120670000	199570000	231470000	105580000	95896000	55142000	144430000	79645000	131040000	137370000	109370000	139870000	#N/A	#N/A
18		WP_089261705.1	JM81_RS00090	+	ABC transporter ATPase	80600000	111160000	167780000	125540000	113650000	0	185730000	0	0	113630000	140340000	0	#N/A	#N/A
19		WP_144800199.1	JM81_RS00095	+	glycoside hydrolase family 3 N-terminal domain-containing protein	37449000	64975000	66148000	21955000	0	0	40743000	0	0	56397000	0	52347000	#N/A	GH3
20		WP_089261701.1	JM81_RS00100	+	N-acetyl-alpha-D-glucosaminyl L-malate synthase BshA	73583000	109370000	124710000	99642000	107360000	71856000	176000000	167990000	151570000	156710000	151140000	190820000	#N/A	GT4
21		WP_144800200.1	JM81_RS00105	+	hypothetical protein	0	0	0	0	0	0	56344000	81238000	67207000	0	50360000	60636000	#N/A	#N/A
22		WP_261374912.1	JM81_RS00110	+	OmpA family protein	256000000	379400000	435810000	555530000	579040000	424660000	555980000	385660000	470680000	464650000	406300000	524100000	#N/A	#N/A
23		WP_144800201.1	JM81_RS00115	-	hypothetical protein	#N/A	#N/A	#N/A	#N/A	#N/A	#N/A	#N/A	#N/A	#N/A	#N/A	#N/A	#N/A	#N/A	#N/A
24		WP_144800202.1	JM81_RS00120	-	PQQ-dependent sugar dehydrogenase	50062000	89033000	103350000	84428000	108670000	83429000	0	103800000	81155000	128540000	101440000	125890000	#N/A	#N/A
25		WP_144800203.1	JM81_RS00125	-	glycosyltransferase family 4 protein	#N/A	#N/A	#N/A	#N/A	#N/A	#N/A	#N/A	#N/A	#N/A	#N/A	#N/A	#N/A	#N/A	#N/A
26		WP_144800204.1	JM81_RS00130	-	NAD(P)-dependent oxidoreductase	47722000	68201000	88832000	124060000	105540000	70984000	87609000	97014000	96553000	93064000	0	86547000	#N/A	#N/A
27		WP_144800205.1	JM81_RS00135	-	glycosyltransferase family 4 protein	56279000	126600000	126630000	94735000	102050000	50932000	96274000	113670000	67990000	110330000	89201000	79827000	#N/A	GT4
28		WP_144800206.1	JM81_RS00140	-	UDP-N-acetylglucosamine 2-epimerase (non-hydrolyzing)	869980000	1447900000	1372500000	1.0533e+09	1170400000	1.0436e+09	1.5336e+09	1355200000	1436600000	1347900000	1.483e+09	1.5743e+09	#N/A	#N/A
29		WP_144800207.1	JM81_RS00145	-	NAD-dependent epimerase/dehydratase family protein	295120000	510280000	467640000	346350000	435710000	304690000	513300000	398290000	337360000	498910000	499290000	420050000	#N/A	#N/A
30		WP_144800208.1	JM81_RS00150	-	hypothetical protein	147350000	208160000	267440000	225060000	228820000	128340000	240900000	178380000	197270000	240900000	191960000	261810000	#N/A	#N/A
31		WP_144800209.1	JM81_RS00155	-	polysaccharide biosynthesis protein	1267200000	2.1074e+09	2232700000	1213700000	2151800000	1077600000	2.0859e+09	1282100000	1240600000	1212000000	1.6683e+09	1.8901e+09	#N/A	#N/A
32		WP_144800210.1	JM81_RS00160	-	glycosyltransferase	86256000	222870000	267240000	66232000	100170000	59153000	156630000	125980000	87562000	136180000	59480000	87168000	#N/A	GT4
33		WP_144800211.1	JM81_RS00165	-	glycosyltransferase	71988000	160700000	170780000	127360000	122470000	83119000	108600000	108970000	97004000	106470000	122350000	144420000	#N/A	GT4
34		WP_144800212.1	JM81_RS00170	-	polysaccharide deacetylase family protein	278340000	421920000	425610000	264810000	334130000	242840000	326010000	271050000	360210000	328840000	396630000	379900000	#N/A	CE4
35		WP_144800213.1	JM81_RS00175	-	hypothetical protein	102670000	142130000	148360000	77417000	83531000	68647000	126200000	82838000	85465000	152660000	144170000	157660000	#N/A	#N/A
36		WP_144800214.1	JM81_RS00180	-	hypothetical protein	61368000	124640000	124710000	113140000	143450000	111110000	181350000	141080000	151570000	195860000	185930000	179090000	#N/A	#N/A
37		WP_144800215.1	JM81_RS00185	-	glycosyltransferase	137200000	188210000	216570000	161740000	197350000	123140000	206230000	170740000	195490000	177390000	180070000	242980000	#N/A	#N/A
38		WP_222430278.1	JM81_RS00190	-	hypothetical protein	#N/A	#N/A	#N/A	#N/A	#N/A	#N/A	#N/A	#N/A	#N/A	#N/A	#N/A	#N/A	#N/A	#N/A
39		WP_144800217.1	JM81_RS00195	+	hypothetical protein	272340000	385890000	494530000	298190000	315270000	271310000	395920000	292340000	300200000	428090000	503710000	492230000	#N/A	GT23
40		WP_261374913.1	JM81_RS00200	-	CatB-related O-acetyltransferase	53417000	97749000	70815000	53030000	69006000	61068000	117260000	104880000	103330000	75636000	0	0	#N/A	#N/A
41		WP_144800218.1	JM81_RS00205	-	acyltransferase	90231000	115740000	172030000	102690000	117300000	91404000	139120000	117240000	111800000	110550000	109260000	135670000	#N/A	#N/A
42		WP_144800219.1	JM81_RS00210	-	hypothetical protein	96751000	149140000	164440000	129560000	138800000	122870000	156540000	131900000	122710000	183970000	139220000	132470000	#N/A	#N/A
43		WP_144800220.1	JM81_RS00215	-	lipopolysaccharide biosynthesis protein	0	0	0	0	0	0	0	0	0	0	0	0	#N/A	#N/A
44		WP_144800221.1	JM81_RS00220	-	GDP-L-fucose synthase	472610000	798470000	919380000	655760000	732880000	611390000	781550000	645570000	762040000	835070000	689300000	858460000	#N/A	#N/A
45		WP_144800222.1	JM81_RS00225	-	GDP-mannose 4,6-dehydratase	2534900000	4746900000	4895800000	4714600000	5103500000	4.1581e+09	5354100000	4.2421e+09	4.163e+09	5360300000	4626100000	5630200000	#N/A	#N/A
46		WP_144800223.1	JM81_RS00230	-	hypothetical protein	53556000	69801000	84265000	101630000	101080000	48821000	92996000	73986000	76608000	149560000	122720000	139510000	#N/A	#N/A
47		WP_144800224.1	JM81_RS00235	-	hypothetical protein	150590000	258560000	277990000	193820000	198820000	163650000	377730000	362110000	473970000	363960000	498850000	501740000	#N/A	#N/A
48		WP_144800225.1	JM81_RS00240	-	T9SS type B sorting domain-containing protein	0	0	0	57437000	77415000	67440000	77675000	0	61897000	0	0	0	#N/A	#N/A
49		WP_144800226.1	JM81_RS00245	-	UDP-glucose/GDP-mannose dehydrogenase family protein	776820000	1196800000	1341100000	1401800000	912900000	817590000	1367200000	934620000	1416800000	1093900000	1.0563e+09	2.0533e+09	#N/A	#N/A
50		WP_144800227.1	JM81_RS00250	-	nucleotide sugar dehydrogenase	257860000	528480000	544150000	770640000	919060000	655300000	917780000	713230000	864970000	756070000	702720000	868730000	#N/A	#N/A
51		WP_144800228.1	JM81_RS00255	-	NAD-dependent epimerase/dehydratase family protein	26151000	48048000	55437000	51680000	66783000	46263000	61163000	55015000	41816000	55208000	63246000	60093000	#N/A	#N/A
52		WP_222430279.1	JM81_RS00260	-	PKD domain-containing protein	0	0	0	31378000	35908000	0	24255000	0	34293000	32486000	22472000	24070000	#N/A	CBM57
53		WP_144800230.1	JM81_RS00265	+	nucleoside-diphosphate sugar epimerase/dehydratase	0	0	0	90277000	91230000	65159000	63223000	47275000	34936000	0	28430000	31982000	#N/A	#N/A
54		WP_144800231.1	JM81_RS00270	+	polysaccharide export protein	933790000	1433300000	1.5098e+09	1243900000	1371200000	1.0078e+09	1441600000	1091400000	1376400000	1160700000	1144100000	1319000000	#N/A	#N/A
55		WP_144800232.1	JM81_RS00275	+	tyrosine-protein kinase family protein	344020000	681010000	801750000	498200000	572230000	526300000	624570000	567710000	520050000	585670000	481000000	583470000	#N/A	#N/A
56		WP_144800233.1	JM81_RS00280	+	MopE-related protein	0	0	0	0	0	0	0	0	0	0	0	0	#N/A	AA5_2+CBM13
57		WP_144800234.1	JM81_RS00285	-	histidinol phosphatase	0	57142000	59829000	39237000	0	46073000	66677000	50518000	36121000	0	68573000	58268000	#N/A	#N/A
58		WP_144800235.1	JM81_RS00290	-	tRNA uridine-5-carboxymethylaminomethyl(34) synthesis GTPase MnmE	28977000	61116000	70184000	62217000	63626000	47502000	58656000	49500000	55666000	81439000	62347000	74377000	#N/A	#N/A
59		WP_186435508.1	JM81_RS18345	+	hypothetical protein	#N/A	#N/A	#N/A	#N/A	#N/A	#N/A	#N/A	#N/A	#N/A	#N/A	#N/A	#N/A	#N/A	#N/A
60		WP_089261599.1	JM81_RS00300	+	DUF4870 domain-containing protein	#N/A	#N/A	#N/A	#N/A	#N/A	#N/A	#N/A	#N/A	#N/A	#N/A	#N/A	#N/A	#N/A	#N/A
61		WP_089261597.1	JM81_RS00305	-	DNA polymerase III subunit beta	937370000	1.7541e+09	1.9374e+09	2241300000	2329900000	1.8203e+09	2372700000	2248600000	1.7177e+09	2854000000	2562100000	2300600000	#N/A	#N/A
62		WP_089261595.1	JM81_RS00310	-	SAM-dependent chlorinase/fluorinase	0	0	32254000	0	0	0	0	0	0	0	0	0	#N/A	#N/A
63		WP_089261593.1	JM81_RS00315	+	PhoH family protein	231190000	386990000	434370000	423440000	437190000	289120000	511700000	443320000	452250000	644400000	600810000	578000000	#N/A	#N/A
64		WP_144800236.1	JM81_RS00320	+	phosphoribosylaminoimidazolesuccinocarboxamide synthase	315850000	542810000	594380000	321060000	420060000	343110000	524140000	412040000	434940000	471720000	446910000	435290000	#N/A	#N/A
65		WP_144800237.1	JM81_RS00325	-	3'-5' exonuclease	0	0	0	0	0	0	0	0	0	0	0	0	#N/A	#N/A
66		WP_144800238.1	JM81_RS00330	-	DUF294 nucleotidyltransferase-like domain-containing protein	29990000	52017000	58286000	39632000	43771000	33135000	71107000	50701000	0	53711000	59326000	67177000	#N/A	#N/A
67		WP_261374914.1	JM81_RS00335	-	L-serine ammonia-lyase	64023000	93917000	113230000	64489000	99561000	62060000	113730000	87682000	78192000	0	98086000	94129000	#N/A	#N/A
68		WP_089261583.1	JM81_RS00340	+	molecular chaperone DnaK	971630000	1.7598e+09	1.9786e+09	2819600000	3.8317e+09	2689900000	3.6215e+09	2718900000	3.4326e+09	4.1381e+09	3.7791e+09	4325900000	#N/A	#N/A
69		WP_089261581.1	JM81_RS00345	+	hypothetical protein	114620000	167890000	196410000	168010000	170940000	135650000	225970000	130960000	135320000	170490000	167920000	99629000	#N/A	#N/A
70		WP_144805533.1	JM81_RS00350	-	GNAT family protein	0	56168000	55357000	71495000	72774000	45314000	80323000	81245000	87867000	66056000	80590000	104490000	#N/A	#N/A
71		WP_144805534.1	JM81_RS00355	-	esterase	0	0	0	0	0	0	0	0	0	0	0	0	#N/A	#N/A
72		WP_089261633.1	JM81_RS00360	+	hotdog fold thioesterase	48401000	94019000	110330000	88747000	75963000	59105000	110080000	83435000	77566000	77009000	85539000	120720000	#N/A	#N/A
73		WP_144800239.1	JM81_RS00365	+	chorismate-binding protein	0	0	0	0	0	0	0	0	0	0	0	0	#N/A	#N/A
74		WP_144800240.1	JM81_RS00370	+	2-succinyl-5-enolpyruvyl-6-hydroxy-3- cyclohexene-1-carboxylic-acid synthase	33573000	87846000	126940000	54713000	57667000	51437000	78549000	57838000	51738000	70219000	60684000	64117000	#N/A	#N/A
75		WP_144800241.1	JM81_RS00375	+	DUF2853 family protein	2459700000	3.7171e+09	4.0269e+09	3.7067e+09	3.8725e+09	3.2032e+09	4.0787e+09	2553800000	4.1525e+09	2772700000	2736200000	3.4491e+09	#N/A	#N/A
76		WP_089261571.1	JM81_RS00380	+	S1-like domain-containing RNA-binding protein	178810000	197450000	264560000	196570000	191350000	146590000	247980000	179020000	204120000	208120000	270810000	282690000	#N/A	#N/A
77		WP_089261569.1	JM81_RS00385	+	SPOR domain-containing protein	33911000	67973000	64746000	30815000	0	23898000	61325000	0	0	0	0	0	#N/A	#N/A
78		WP_144800242.1	JM81_RS00390	+	1,4-dihydroxy-2-naphthoate octaprenyltransferase	#N/A	#N/A	#N/A	#N/A	#N/A	#N/A	#N/A	#N/A	#N/A	#N/A	#N/A	#N/A	#N/A	#N/A
79		WP_089261565.1	JM81_RS00395	+	response regulator	414230000	698630000	747950000	467150000	449860000	271730000	659640000	524530000	411940000	557760000	589220000	520800000	#N/A	#N/A
80		WP_144800243.1	JM81_RS00400	+	histidine kinase dimerization/phosphoacceptor domain -containing protein	74088000	181810000	163280000	198490000	247740000	243000000	307370000	291070000	269910000	297620000	233120000	261040000	#N/A	#N/A
81		WP_144800244.1	JM81_RS00405	-	SDR family oxidoreductase	0	0	12888000	0	0	0	0	9035400	0	0	11292000	0	#N/A	#N/A
82		WP_144800245.1	JM81_RS00410	+	o-succinylbenzoate synthase	0	0	0	0	0	0	0	0	0	71216000	0	0	#N/A	#N/A
83		WP_144800246.1	JM81_RS00415	+	CPBP family intramembrane metalloprotease	34038000	0	59871000	0	0	0	0	0	0	0	64868000	0	#N/A	#N/A
84		WP_144800247.1	JM81_RS00420	+	AMP-binding protein	0	0	0	0	0	0	0	0	0	0	0	0	#N/A	#N/A
85		WP_144800248.1	JM81_RS00425	+	VWA domain-containing protein	#N/A	#N/A	#N/A	#N/A	#N/A	#N/A	#N/A	#N/A	#N/A	#N/A	#N/A	#N/A	#N/A	#N/A
86		WP_144800249.1	JM81_RS00430	+	M24 family metallopeptidase	124420000	236720000	254790000	597430000	599720000	559020000	562810000	484640000	542300000	332320000	283790000	390810000	#N/A	#N/A
87		WP_144800250.1	JM81_RS00435	+	carboxypeptidase-like regulatory domain-containing protein	94647000	168400000	184830000	164380000	202260000	161780000	257460000	178610000	207090000	199430000	189820000	191990000	#N/A	#N/A
88		WP_144800251.1	JM81_RS00440	-	acyl-CoA carboxylase subunit beta	239660000	376410000	419230000	155280000	172230000	134820000	246110000	183600000	197500000	250400000	232820000	251750000	#N/A	#N/A
89		WP_144800252.1	JM81_RS00445	+	Gfo/Idh/MocA family oxidoreductase	83503000	167170000	162740000	120830000	121080000	81567000	172620000	142620000	106240000	178990000	164850000	165420000	#N/A	GH179
90		WP_089261541.1	JM81_RS18350	+	CAL67264 family membrane protein	#N/A	#N/A	#N/A	#N/A	#N/A	#N/A	#N/A	#N/A	#N/A	#N/A	#N/A	#N/A	#N/A	#N/A
91		WP_089261539.1	JM81_RS00450	+	energy-dependent translational throttle protein EttA	171560000	244160000	344240000	498020000	470570000	350440000	422910000	264200000	308390000	700260000	619580000	916840000	#N/A	#N/A
92		WP_144805535.1	JM81_RS00455	-	MBL fold metallo-hydrolase	74773000	118490000	140810000	138400000	98016000	72137000	100820000	71351000	108890000	116310000	100250000	126780000	#N/A	#N/A
93		WP_144800253.1	JM81_RS00460	+	hypothetical protein	1339000000	1074400000	1.8395e+09	2213100000	1.6939e+09	1403500000	986160000	726530000	1.5901e+09	846630000	748990000	1.6802e+09	#N/A	#N/A
94		WP_144800254.1	JM81_RS00465	-	class II fumarate hydratase	384000000	695330000	802280000	1.0414e+09	946010000	727800000	880160000	829130000	898940000	1382200000	914640000	1344400000	#N/A	#N/A
95		WP_186435509.1	JM81_RS18355	+	hypothetical protein	#N/A	#N/A	#N/A	#N/A	#N/A	#N/A	#N/A	#N/A	#N/A	#N/A	#N/A	#N/A	#N/A	#N/A
96		WP_144800255.1	JM81_RS00470	-	outer membrane beta-barrel family protein	43378000	103210000	128050000	117200000	146990000	101930000	321150000	325750000	229630000	121610000	142300000	147110000	#N/A	#N/A
97		WP_179213204.1	JM81_RS00475	-	hypothetical protein	0	0	0	0	0	0	0	0	0	0	0	0	#N/A	#N/A
98		WP_144800256.1	JM81_RS00480	-	arsenate reductase (glutaredoxin)	141990000	232090000	174720000	0	0	0	0	0	0	183540000	177650000	176970000	#N/A	#N/A
99		WP_245838943.1	JM81_RS00485	-	peptide chain release factor 2	76622000	101880000	123890000	115110000	128800000	96780000	151320000	90207000	139200000	162460000	162370000	215160000	#N/A	#N/A
100		WP_261374917.1	JM81_RS00490	-	transglutaminase family protein	0	0	0	31829000	42708000	32604000	54126000	42057000	35045000	0	0	0	#N/A	#N/A
101		WP_144800257.1	JM81_RS00495	-	alpha-E domain-containing protein	0	0	0	396100000	454950000	347100000	404840000	378150000	343510000	30637000	0	65223000	#N/A	#N/A
102		WP_144800258.1	JM81_RS00500	-	circularly permuted type 2 ATP-grasp protein	0	0	0	181110000	196350000	143930000	212550000	146230000	187570000	24348000	23820000	12203000	#N/A	#N/A
103		WP_144800259.1	JM81_RS00505	+	zinc-dependent metalloprotease	193900000	471510000	458620000	1354600000	1.617e+09	1353200000	1385100000	1212200000	1075700000	872820000	694110000	719850000	#N/A	#N/A
104		WP_144800260.1	JM81_RS00510	+	GntG family PLP-dependent aldolase	0	0	0	0	0	81968000	0	0	0	0	0	0	#N/A	#N/A
105		WP_089261516.1	JM81_RS00515	-	DUF1508 domain-containing protein	0	0	0	0	0	0	0	0	0	0	0	0	#N/A	#N/A
106		WP_144800261.1	JM81_RS00520	+	OmpA family protein	0	0	0	50434000	39811000	34697000	0	23778000	0	0	0	0	#N/A	#N/A
107		WP_144800262.1	JM81_RS00525	-	thioredoxin family protein	35882000	0	61123000	0	0	0	0	0	0	0	0	0	#N/A	#N/A
108		WP_144800263.1	JM81_RS00530	-	YbaB/EbfC family nucleoid-associated protein	0	0	0	0	41867000	33507000	0	0	39067000	66392000	39398000	67542000	#N/A	#N/A
109		WP_144800264.1	JM81_RS00535	+	S9 family peptidase	38759000	68232000	51619000	114440000	96121000	65841000	91810000	87894000	77584000	126970000	116600000	150030000	#N/A	#N/A
110		WP_089261506.1	JM81_RS00540	+	cysteine synthase family protein	0	12367000	0	99450000	88458000	84514000	229100000	149870000	159860000	153950000	121950000	163850000	#N/A	#N/A
111		WP_089261505.1	JM81_RS00545	+	aminotransferase class I/II-fold pyridoxal phosphate-dependent enzyme	263440000	652830000	381510000	737080000	713160000	421180000	1248400000	692570000	934620000	1.5512e+09	1.4586e+09	1.4678e+09	#N/A	#N/A
112		WP_144800265.1	JM81_RS00550	-	GTP cyclohydrolase	61211000	126370000	132340000	168420000	168160000	99375000	184730000	139870000	114770000	201870000	230120000	202160000	#N/A	#N/A
113		WP_144800266.1	JM81_RS00555	-	transporter	187530000	301330000	470000000	282620000	146160000	186360000	303740000	391900000	341570000	173970000	253140000	201770000	#N/A	#N/A
114		WP_089261498.1	JM81_RS00560	+	DUF4834 family protein	#N/A	#N/A	#N/A	#N/A	#N/A	#N/A	#N/A	#N/A	#N/A	#N/A	#N/A	#N/A	#N/A	#N/A
115		WP_144800267.1	JM81_RS00565	+	YfhO family protein	24940000	29839000	55512000	46985000	45273000	35120000	35958000	38700000	35537000	39059000	0	40992000	#N/A	#N/A
116		WP_144800268.1	JM81_RS00570	+	glycosyltransferase family 4 protein	0	0	0	0	0	0	29221000	0	0	26398000	0	32045000	#N/A	GT4
117		WP_144800269.1	JM81_RS00575	+	lipopolysaccharide biosynthesis protein	#N/A	#N/A	#N/A	#N/A	#N/A	#N/A	#N/A	#N/A	#N/A	#N/A	#N/A	#N/A	#N/A	#N/A
118		WP_089261490.1	JM81_RS00580	-	AI-2E family transporter	#N/A	#N/A	#N/A	#N/A	#N/A	#N/A	#N/A	#N/A	#N/A	#N/A	#N/A	#N/A	#N/A	#N/A
119		WP_144800270.1	JM81_RS00585	+	RluA family pseudouridine synthase	#N/A	#N/A	#N/A	#N/A	#N/A	#N/A	#N/A	#N/A	#N/A	#N/A	#N/A	#N/A	#N/A	#N/A
120		WP_144800271.1	JM81_RS00590	-	hypothetical protein	0	0	0	0	0	0	0	0	0	0	0	0	#N/A	#N/A
121		WP_144800272.1	JM81_RS00595	-	excinuclease ABC subunit UvrA	40215000	103980000	99239000	75859000	98263000	69187000	139870000	106800000	86074000	150800000	132610000	147890000	#N/A	#N/A
122		WP_089261482.1	JM81_RS00600	+	sigma-70 family RNA polymerase sigma factor	#N/A	#N/A	#N/A	#N/A	#N/A	#N/A	#N/A	#N/A	#N/A	#N/A	#N/A	#N/A	#N/A	#N/A
123		WP_179213203.1	JM81_RS18360	+	hypothetical protein	#N/A	#N/A	#N/A	#N/A	#N/A	#N/A	#N/A	#N/A	#N/A	#N/A	#N/A	#N/A	#N/A	#N/A
124		WP_089261480.1	JM81_RS00605	+	sigma-70 family RNA polymerase sigma factor	0	0	0	0	0	0	40659000	35861000	0	46746000	55699000	39000000	#N/A	#N/A
125		WP_144800273.1	JM81_RS00610	-	endonuclease III	0	0	0	0	0	0	0	0	0	0	0	0	#N/A	#N/A
126		WP_089261476.1	JM81_RS00615	+	thioredoxin-dependent thiol peroxidase	108410000	226510000	244850000	116310000	98294000	87657000	149890000	166810000	186110000	135110000	150040000	149460000	#N/A	#N/A
127		WP_089261474.1	JM81_RS00620	-	nicotinate-nucleotide adenylyltransferase	542590000	821220000	965750000	1111900000	1211900000	771430000	999780000	783610000	714080000	1.0204e+09	790170000	929500000	#N/A	#N/A
128		WP_144800274.1	JM81_RS00625	+	MBL fold metallo-hydrolase	46183000	77787000	70352000	0	0	0	0	0	0	60369000	79778000	0	#N/A	#N/A
129		WP_144800275.1	JM81_RS00630	+	hydrolase	31818000	0	59289000	0	0	0	0	0	0	0	0	61884000	#N/A	#N/A
130		WP_144800276.1	JM81_RS00635	-	alpha/beta fold hydrolase	114760000	211400000	232130000	125410000	151430000	92119000	149370000	138680000	158160000	142790000	207480000	167970000	#N/A	#N/A
131		WP_089261466.1	JM81_RS00640	-	hypothetical protein	#N/A	#N/A	#N/A	#N/A	#N/A	#N/A	#N/A	#N/A	#N/A	#N/A	#N/A	#N/A	#N/A	#N/A
132		WP_144800277.1	JM81_RS00645	-	dihydroorotase	429190000	686330000	716700000	374460000	354750000	268600000	498960000	351170000	399200000	632210000	489460000	560940000	#N/A	#N/A
133		WP_144800278.1	JM81_RS00650	-	BatA domain-containing protein	59951000	92314000	110880000	52177000	62401000	50974000	76229000	47940000	43277000	78444000	72563000	59224000	#N/A	#N/A
134		WP_144800279.1	JM81_RS00655	-	glycosyltransferase family 2 protein	#N/A	#N/A	#N/A	#N/A	#N/A	#N/A	#N/A	#N/A	#N/A	#N/A	#N/A	#N/A	#N/A	GT2
135			JM81_RS00660	+	tRNA-Ser	#N/A	#N/A	#N/A	#N/A	#N/A	#N/A	#N/A	#N/A	#N/A	#N/A	#N/A	#N/A	#N/A	#N/A
136		WP_144800280.1	JM81_RS00665	-	hypothetical protein	0	0	0	0	32100000	0	0	0	33195000	40957000	37386000	0	#N/A	#N/A
137		WP_144800281.1	JM81_RS00670	-	AbiV family abortive infection protein	0	0	0	0	0	0	0	0	0	0	0	0	#N/A	#N/A
138		WP_144800282.1	JM81_RS00675	-	hypothetical protein	#N/A	#N/A	#N/A	#N/A	#N/A	#N/A	#N/A	#N/A	#N/A	#N/A	#N/A	#N/A	#N/A	#N/A
139		WP_144800283.1	JM81_RS00680	-	hypothetical protein	0	0	0	0	0	0	0	0	0	0	0	0	#N/A	#N/A
140		WP_144800284.1	JM81_RS00685	-	RNA-directed DNA polymerase	40213000	66192000	98801000	38013000	46316000	36750000	53688000	41467000	38786000	33233000	0	58492000	#N/A	#N/A
141		WP_144800285.1	JM81_RS00690	-	SprT family zinc-dependent metalloprotease	#N/A	#N/A	#N/A	#N/A	#N/A	#N/A	#N/A	#N/A	#N/A	#N/A	#N/A	#N/A	#N/A	#N/A
142		WP_144800286.1	JM81_RS00695	-	ATP-binding protein	0	40130000	56776000	46018000	0	0	0	0	0	0	0	0	#N/A	#N/A
143		WP_144800287.1	JM81_RS00700	-	type I restriction endonuclease	88659000	158870000	190090000	118860000	135060000	110780000	263500000	169670000	187000000	173350000	103390000	190470000	#N/A	#N/A
144		WP_144800288.1	JM81_RS00705	-	hypothetical protein	#N/A	#N/A	#N/A	#N/A	#N/A	#N/A	#N/A	#N/A	#N/A	#N/A	#N/A	#N/A	#N/A	#N/A
145		WP_144800289.1	JM81_RS00710	-	hypothetical protein	29201000	0	48298000	0	0	0	36390000	0	46984000	0	0	36588000	#N/A	#N/A
146		WP_144800290.1	JM81_RS00715	-	PD-(D/E)XK nuclease family protein	0	0	21356000	0	0	0	0	0	0	0	0	0	#N/A	#N/A
147		WP_144800291.1	JM81_RS00720	-	restriction endonuclease subunit S	21269000	28136000	29016000	0	26935000	0	80253000	0	0	56382000	47426000	0	#N/A	#N/A
148		WP_144800292.1	JM81_RS00725	-	class I SAM-dependent DNA methyltransferase	47475000	72882000	61465000	51336000	83345000	81207000	247570000	182500000	271240000	152780000	125880000	184050000	#N/A	#N/A
149		WP_144800293.1	JM81_RS00730	-	hypothetical protein	#N/A	#N/A	#N/A	#N/A	#N/A	#N/A	#N/A	#N/A	#N/A	#N/A	#N/A	#N/A	#N/A	#N/A
150		WP_144805537.1		+		#N/A	#N/A	#N/A	#N/A	#N/A	#N/A	#N/A	#N/A	#N/A	#N/A	#N/A	#N/A	#N/A	#N/A
151		WP_144800294.1	JM81_RS00740	-	CHAT domain-containing protein	0	0	0	0	0	0	0	0	21148000	0	42831000	40472000	#N/A	#N/A
152		WP_144800295.1	JM81_RS00745	+	hypothetical protein	71736000	197410000	161330000	204090000	119180000	114280000	206810000	98287000	97805000	200420000	150620000	193240000	#N/A	#N/A
153		WP_144800296.1	JM81_RS00750	+	CHASE2 domain-containing protein	#N/A	#N/A	#N/A	#N/A	#N/A	#N/A	#N/A	#N/A	#N/A	#N/A	#N/A	#N/A	#N/A	#N/A
154		WP_144800297.1	JM81_RS00755	-	hypothetical protein	#N/A	#N/A	#N/A	#N/A	#N/A	#N/A	#N/A	#N/A	#N/A	#N/A	#N/A	#N/A	#N/A	#N/A
155		WP_144800298.1	JM81_RS00760	-	ParA family protein	0	0	0	0	0	0	0	0	0	0	0	0	#N/A	#N/A
156		WP_144800299.1	JM81_RS00765	-	plasmid mobilization relaxosome protein MobC	#N/A	#N/A	#N/A	#N/A	#N/A	#N/A	#N/A	#N/A	#N/A	#N/A	#N/A	#N/A	#N/A	#N/A
157		WP_186435510.1	JM81_RS00770	-	hypothetical protein	#N/A	#N/A	#N/A	#N/A	#N/A	#N/A	#N/A	#N/A	#N/A	#N/A	#N/A	#N/A	#N/A	#N/A
158		WP_144800301.1	JM81_RS00775	-	helix-turn-helix domain-containing protein	#N/A	#N/A	#N/A	#N/A	#N/A	#N/A	#N/A	#N/A	#N/A	#N/A	#N/A	#N/A	#N/A	#N/A
159		WP_144800302.1	JM81_RS00780	-	helix-turn-helix domain-containing protein	#N/A	#N/A	#N/A	#N/A	#N/A	#N/A	#N/A	#N/A	#N/A	#N/A	#N/A	#N/A	#N/A	#N/A
160		WP_144800303.1	JM81_RS00785	-	hypothetical protein	#N/A	#N/A	#N/A	#N/A	#N/A	#N/A	#N/A	#N/A	#N/A	#N/A	#N/A	#N/A	#N/A	#N/A
161		WP_144800304.1	JM81_RS00790	-	tyrosine-type recombinase/integrase	#N/A	#N/A	#N/A	#N/A	#N/A	#N/A	#N/A	#N/A	#N/A	#N/A	#N/A	#N/A	#N/A	#N/A
162		WP_144800305.1	JM81_RS00795	+	ATP-binding protein	#N/A	#N/A	#N/A	#N/A	#N/A	#N/A	#N/A	#N/A	#N/A	#N/A	#N/A	#N/A	#N/A	#N/A
163		WP_144800306.1	JM81_RS00800	+	sugar kinase	29872000	34982000	51032000	39539000	36123000	29669000	42616000	45533000	35029000	73293000	42401000	40866000	#N/A	#N/A
164		WP_144800307.1	JM81_RS00805	-	DUF3037 domain-containing protein	0	0	0	0	0	0	0	0	0	0	0	0	#N/A	#N/A
165		WP_089261448.1	JM81_RS00810	-	aminotransferase class I and II	27996000	53927000	58253000	39790000	35206000	28319000	45372000	32195000	26961000	48135000	39764000	47662000	#N/A	#N/A
166		WP_144800308.1	JM81_RS00815	-	ACR3 family arsenite efflux transporter	#N/A	#N/A	#N/A	#N/A	#N/A	#N/A	#N/A	#N/A	#N/A	#N/A	#N/A	#N/A	#N/A	#N/A
167		WP_144800309.1	JM81_RS00820	-	protein-tyrosine-phosphatase	0	0	0	80919000	100990000	81527000	0	0	0	187170000	178750000	178170000	#N/A	#N/A
168		WP_089261442.1	JM81_RS00825	-	metalloregulator ArsR/SmtB family transcription factor	0	0	0	0	0	0	0	0	0	0	0	0	#N/A	#N/A
169		WP_144800310.1	JM81_RS00830	+	hypothetical protein	0	0	0	0	19041000	28735000	0	0	0	25914000	0	44502000	#N/A	#N/A
170		WP_144800311.1	JM81_RS00835	+	ankyrin repeat domain-containing protein	39140000	68528000	86995000	178790000	179420000	136900000	58892000	45361000	47092000	256190000	201760000	267270000	#N/A	#N/A
171		WP_144800312.1	JM81_RS00840	+	DUF2271 domain-containing protein	#N/A	#N/A	#N/A	#N/A	#N/A	#N/A	#N/A	#N/A	#N/A	#N/A	#N/A	#N/A	#N/A	#N/A
172		WP_144800313.1	JM81_RS00845	+	PepSY domain-containing protein	0	0	0	0	0	0	0	0	0	0	0	0	#N/A	#N/A
173	PUL1	WP_144805538.1	JM81_RS00850	-	heavy metal translocating P-type ATPase	0	0	0	0	0	0	0	0	0	0	0	0	#N/A	#N/A
174	PUL1	WP_144800314.1	JM81_RS00855	-	transcriptional repressor	#N/A	#N/A	#N/A	#N/A	#N/A	#N/A	#N/A	#N/A	#N/A	#N/A	#N/A	#N/A	#N/A	#N/A
175	PUL1	WP_144800315.1	JM81_RS00860	-	succinylglutamate desuccinylase/aspartoacylase family protein	0	0	0	0	27773000	23928000	32548000	37759000	32386000	0	0	0	#N/A	#N/A
176	PUL1	WP_144800316.1	JM81_RS00865	-	30S ribosomal protein S6--L-glutamate ligase	63021000	92296000	90017000	0	63552000	38817000	96364000	90542000	0	78288000	123900000	81657000	#N/A	#N/A
177	PUL1	WP_222430280.1	JM81_RS00870	-	sialate O-acetylesterase	0	0	0	0	0	0	0	0	0	0	0	0	#N/A	CE20
178	PUL1	WP_144800317.1	JM81_RS00875	-	glycoside hydrolase family 43 protein	45655000	113460000	124600000	0	0	23814000	72295000	63027000	69183000	101840000	110080000	119060000	#N/A	GH43_1
179	PUL1	WP_144800318.1	JM81_RS00880	-	MFS transporter	#N/A	#N/A	#N/A	#N/A	#N/A	#N/A	#N/A	#N/A	#N/A	#N/A	#N/A	#N/A	#N/A	#N/A
180	PUL1	WP_144800319.1	JM81_RS00885	-	endo-1,4-beta-xylanase	89058000	156450000	183130000	33956000	33341000	25269000	90151000	55321000	84262000	118570000	90928000	114570000	#N/A	GH10
181	PUL1	WP_144800320.1	JM81_RS00890	-	two-component regulator propeller domain-containing protein	0	0	0	0	0	0	0	0	0	0	0	0	#N/A	#N/A
182	PUL1	WP_144800321.1	JM81_RS00895	-	alpha-glucuronidase family glycosyl hydrolase	0	1889300	5246100	0	3756500	0	11039000	4039000	6001000	9952800	2445500	4878900	#N/A	GH67
183	PUL1	WP_261374921.1	JM81_RS00900	-	VCBS repeat-containing protein	0	0	0	0	0	0	0	0	0	0	0	0	#N/A	#N/A
184	PUL1	WP_144800322.1	JM81_RS00905	-	RagB/SusD family nutrient uptake outer membrane protein	0	15801000	21101000	0	0	0	0	0	0	0	0	0	#N/A	#N/A
185	PUL1	WP_261374922.1	JM81_RS00910	-	TonB-dependent receptor	24460000	40141000	66579000	0	0	0	0	0	0	0	0	0	#N/A	#N/A
186		WP_144800323.1	JM81_RS00915	+	thioredoxin domain-containing protein	65010000	96659000	101390000	111420000	105550000	53285000	122640000	97515000	80932000	164310000	149950000	173960000	#N/A	#N/A
187		WP_144800324.1	JM81_RS00920	+	DegT/DnrJ/EryC1/StrS family aminotransferase	116420000	229140000	279510000	201730000	205980000	165420000	284160000	207480000	199940000	294440000	257240000	279140000	#N/A	#N/A
188		WP_144800325.1	JM81_RS00925	-	3,4-dihydroxy-2-butanone-4-phosphate synthase	131960000	255920000	276490000	205850000	188150000	148150000	325460000	253770000	231210000	347880000	277450000	336500000	#N/A	#N/A
189		WP_261375152.1	JM81_RS00930	-	LptF/LptG family permease	27232000	94648000	100430000	67264000	0	0	129020000	59223000	72061000	0	88637000	108840000	#N/A	#N/A
190		WP_089261615.1	JM81_RS00935	-	outer membrane lipoprotein carrier protein LolA	941780000	1227700000	1413600000	789400000	784230000	601960000	954910000	773520000	1092000000	779720000	680900000	814540000	#N/A	#N/A
191		WP_144800327.1	JM81_RS00940	-	DNA translocase FtsK	71855000	205350000	180700000	157210000	191580000	141910000	189700000	186260000	152410000	298490000	199060000	242260000	#N/A	#N/A
192		WP_144800328.1	JM81_RS00945	-	diacylglycerol kinase family protein	0	0	0	0	0	0	0	0	0	0	0	0	#N/A	#N/A
193		WP_144800329.1	JM81_RS00950	-	thiol peroxidase	894760000	1284000000	1321000000	881610000	1365600000	914310000	1158000000	899420000	1.0425e+09	1.4737e+09	1.6252e+09	1.5337e+09	#N/A	#N/A
194		WP_089261397.1	JM81_RS00955	-	hypothetical protein	0	0	0	0	0	0	0	0	0	0	0	0	#N/A	#N/A
195		WP_089261395.1	JM81_RS00960	-	thioredoxin family protein	0	0	0	0	0	0	0	0	0	0	0	0	#N/A	#N/A
196		WP_144800330.1	JM81_RS00965	-	peroxiredoxin	0	0	0	0	19323000	0	16577000	0	8799500	44865000	43996000	25865000	#N/A	#N/A
197		WP_144800331.1	JM81_RS00970	-	Na+/H+ antiporter NhaC	154650000	119920000	303930000	126960000	99339000	0	91394000	0	0	0	0	131760000	#N/A	#N/A
198		WP_144800332.1	JM81_RS00975	-	aminotransferase class I/II-fold pyridoxal phosphate-dependent enzyme	80124000	177370000	237380000	0	0	0	0	0	0	85287000	52116000	31698000	#N/A	#N/A
199		WP_144800333.1	JM81_RS00980	+	Lrp/AsnC family transcriptional regulator	#N/A	#N/A	#N/A	#N/A	#N/A	#N/A	#N/A	#N/A	#N/A	#N/A	#N/A	#N/A	#N/A	#N/A
200		WP_144800334.1	JM81_RS00985	+	dihydrolipoyl dehydrogenase	1075100000	1.6697e+09	2.0486e+09	1.6686e+09	1.5751e+09	1235400000	1.6499e+09	1.5453e+09	1.7875e+09	1.6912e+09	1.6637e+09	1.8039e+09	#N/A	#N/A
201		WP_144800335.1	JM81_RS00990	-	heparan-alpha-glucosaminide N-acetyltransferase domain-containing protein	#N/A	#N/A	#N/A	#N/A	#N/A	#N/A	#N/A	#N/A	#N/A	#N/A	#N/A	#N/A	#N/A	#N/A
202		WP_144800336.1	JM81_RS00995	+	tRNA lysidine(34) synthetase TilS	51713000	92033000	118680000	78540000	86300000	80013000	115220000	69053000	75835000	98934000	84186000	98743000	#N/A	#N/A
203		WP_144800337.1	JM81_RS01000	+	cytochrome c biogenesis protein CcdA	35178000	72987000	91555000	0	87026000	88660000	78555000	71758000	56519000	97245000	71587000	0	#N/A	#N/A
204		WP_144800338.1	JM81_RS01005	+	penicillin acylase family protein	37834000	82992000	96273000	32160000	27503000	39124000	42049000	37653000	23136000	69144000	73389000	100640000	#N/A	#N/A
205		WP_144800339.1	JM81_RS01010	+	YifB family Mg chelatase-like AAA ATPase	40749000	176790000	176430000	82819000	0	68275000	113110000	103950000	73287000	134070000	132190000	167500000	#N/A	#N/A
206		WP_144800340.1	JM81_RS01015	+	hypothetical protein	80293000	135190000	146660000	61305000	49269000	37338000	154170000	106090000	149840000	67245000	0	72011000	#N/A	#N/A
207		WP_144800341.1	JM81_RS01020	+	hypothetical protein	0	40414000	0	33509000	0	32669000	108350000	91845000	107330000	49843000	60011000	60492000	#N/A	#N/A
208		WP_144800342.1	JM81_RS01025	-	hypothetical protein	16581000	0	0	0	0	0	0	34293000	31520000	0	46295000	48072000	#N/A	#N/A
209		WP_144800343.1	JM81_RS01030	+	hypothetical protein	#N/A	#N/A	#N/A	#N/A	#N/A	#N/A	#N/A	#N/A	#N/A	#N/A	#N/A	#N/A	#N/A	#N/A
210		WP_144800344.1	JM81_RS01035	+	hypothetical protein	0	0	0	0	0	0	0	0	0	0	0	0	#N/A	#N/A
211			JM81_RS01040	+	ATP-binding protein	#N/A	#N/A	#N/A	#N/A	#N/A	#N/A	#N/A	#N/A	#N/A	#N/A	#N/A	#N/A	#N/A	#N/A
212		WP_144800345.1	JM81_RS01045	-	hypothetical protein	#N/A	#N/A	#N/A	#N/A	#N/A	#N/A	#N/A	#N/A	#N/A	#N/A	#N/A	#N/A	#N/A	#N/A
213		WP_089261365.1	JM81_RS01050	-	hypothetical protein	0	0	0	0	0	0	0	0	0	0	0	0	#N/A	#N/A
214		WP_186435511.1	JM81_RS01055	+	Nramp family divalent metal transporter	#N/A	#N/A	#N/A	#N/A	#N/A	#N/A	#N/A	#N/A	#N/A	#N/A	#N/A	#N/A	#N/A	#N/A
215		WP_144800347.1	JM81_RS01060	+	LamB/YcsF family protein	#N/A	#N/A	#N/A	#N/A	#N/A	#N/A	#N/A	#N/A	#N/A	#N/A	#N/A	#N/A	#N/A	#N/A
216		WP_144800348.1	JM81_RS01065	+	5-oxoprolinase subunit PxpB	0	0	0	0	0	0	0	0	0	0	0	0	#N/A	#N/A
217		WP_144800349.1	JM81_RS01070	+	biotin-dependent carboxyltransferase family protein	83491000	137110000	148710000	68124000	85858000	62319000	104930000	76374000	104180000	127480000	121660000	145540000	#N/A	#N/A
218		WP_144800350.1	JM81_RS01075	+	dihydroxy-acid dehydratase	389950000	614780000	726690000	995230000	1144200000	779390000	1.5746e+09	1075300000	1293200000	1.0651e+09	1.038e+09	1115200000	#N/A	#N/A
219		WP_144800351.1	JM81_RS01080	+	biosynthetic-type acetolactate synthase large subunit	142660000	251130000	309910000	631750000	598020000	439690000	1.0053e+09	839340000	910590000	1243300000	1248100000	1305700000	#N/A	#N/A
220		WP_144800352.1	JM81_RS01085	+	class I SAM-dependent methyltransferase	#N/A	#N/A	#N/A	#N/A	#N/A	#N/A	#N/A	#N/A	#N/A	#N/A	#N/A	#N/A	#N/A	#N/A
221		WP_089261357.1	JM81_RS01090	+	acetolactate synthase small subunit	213010000	274650000	341970000	571060000	465830000	334410000	938870000	809770000	872010000	715150000	922410000	1091500000	#N/A	#N/A
222		WP_144800353.1	JM81_RS01095	+	ketol-acid reductoisomerase	1.0567e+09	1.7303e+09	1.8978e+09	3.8157e+09	3.8731e+09	3.0589e+09	5196200000	3.7257e+09	4.1378e+09	3.6722e+09	3.5828e+09	4.123e+09	#N/A	#N/A
223		WP_144800354.1	JM81_RS01100	+	threonine ammonia-lyase	25192000	0	0	0	0	0	59851000	0	0	45835000	0	0	#N/A	#N/A
224		WP_089261354.1	JM81_RS01105	+	NADP-dependent glyceraldehyde-3-phosphate dehydrogenase	265170000	475910000	651330000	931760000	1.0445e+09	827840000	987070000	548500000	527170000	1191700000	736480000	1075700000	#N/A	#N/A
225		WP_144800355.1	JM81_RS01110	-	hypothetical protein	#N/A	#N/A	#N/A	#N/A	#N/A	#N/A	#N/A	#N/A	#N/A	#N/A	#N/A	#N/A	#N/A	#N/A
226		WP_144800356.1	JM81_RS01115	-	TonB-dependent receptor	#N/A	#N/A	#N/A	#N/A	#N/A	#N/A	#N/A	#N/A	#N/A	#N/A	#N/A	#N/A	#N/A	#N/A
227		WP_089261351.1	JM81_RS01120	+	MFS transporter	#N/A	#N/A	#N/A	#N/A	#N/A	#N/A	#N/A	#N/A	#N/A	#N/A	#N/A	#N/A	#N/A	#N/A
228		WP_144800357.1	JM81_RS01125	-	ATP-binding protein	0	0	0	0	0	0	0	0	0	0	0	0	#N/A	#N/A
229		WP_144800358.1	JM81_RS01130	-	FIST N-terminal domain-containing protein	319550000	524210000	537530000	70609000	73490000	57824000	70405000	43423000	0	80129000	101620000	55316000	#N/A	#N/A
230		WP_144800359.1	JM81_RS01135	+	serine hydrolase domain-containing protein	#N/A	#N/A	#N/A	#N/A	#N/A	#N/A	#N/A	#N/A	#N/A	#N/A	#N/A	#N/A	#N/A	#N/A
231		WP_089261347.1	JM81_RS01140	-	3-isopropylmalate dehydrogenase	587930000	1.0169e+09	1.0274e+09	1.8098e+09	1.6408e+09	1261100000	2596600000	1.6439e+09	1.695e+09	2249000000	1.7918e+09	2.0349e+09	#N/A	#N/A
232		WP_144800360.1	JM81_RS01145	-	alpha-isopropylmalate synthase regulatory domain-containing protein	90496000	153900000	160240000	254390000	180700000	144730000	389680000	227280000	246070000	335060000	277110000	281070000	#N/A	#N/A
233		WP_089261345.1	JM81_RS01150	-	3-isopropylmalate dehydratase small subunit	256560000	607400000	463290000	869290000	825840000	765950000	1351400000	954790000	1077700000	1137000000	910370000	953590000	#N/A	#N/A
234		WP_144800361.1	JM81_RS01155	-	3-isopropylmalate dehydratase large subunit	287680000	522550000	492930000	1.0199e+09	1.0669e+09	929820000	1.5918e+09	1253100000	1115300000	1345900000	1362800000	1.5065e+09	#N/A	#N/A
235		WP_144800362.1	JM81_RS01160	-	ATP-dependent DNA helicase RecG	0	0	0	0	0	0	0	0	0	0	0	0	#N/A	#N/A
236		WP_144800363.1	JM81_RS01165	+	M1 family metallopeptidase	38784000	80720000	87369000	67000000	69329000	59974000	70090000	66797000	77995000	90000000	83693000	84310000	#N/A	#N/A
237		WP_089261341.1	JM81_RS01170	+	patatin-like phospholipase family protein	0	0	113950000	75977000	66732000	0	83092000	62413000	0	60784000	0	0	#N/A	#N/A
238		WP_144800364.1	JM81_RS01175	-	hypothetical protein	456050000	568980000	599490000	463580000	460910000	395750000	611280000	520780000	562310000	479710000	376380000	547120000	#N/A	#N/A
239		WP_143815210.1	JM81_RS01180	-	hypothetical protein	232350000	315800000	376030000	322240000	264980000	224930000	288680000	235690000	253940000	316910000	276730000	297830000	#N/A	#N/A
240		WP_144800365.1	JM81_RS01185	-	FMN-binding glutamate synthase family protein	34083000	95875000	91923000	98709000	100690000	88540000	111090000	84103000	96439000	99693000	96862000	131660000	#N/A	#N/A
241		WP_144800366.1	JM81_RS01190	-	amidohydrolase	721080000	1098200000	1154400000	940860000	828950000	714550000	1198600000	930180000	1.0273e+09	1.4582e+09	1350500000	1370200000	#N/A	#N/A
242		WP_144800367.1	JM81_RS01195	+	3'-5' exonuclease	10555000	60529000	45826000	95889000	122850000	87042000	146000000	126570000	106750000	170410000	168030000	197250000	#N/A	#N/A
243		WP_144800368.1	JM81_RS01200	+	L-threonylcarbamoyladenylate synthase	25942000	57402000	0	0	36429000	0	0	0	0	0	0	0	#N/A	#N/A
244		WP_089261334.1	JM81_RS01205	-	OmpA family protein	2450600000	4389000000	4522300000	3.2107e+09	3.4072e+09	2614200000	6.2194e+09	5147800000	4828600000	6.7034e+09	5.8896e+09	6.7329e+09	#N/A	#N/A
245		WP_144800369.1	JM81_RS01210	-	glycosyltransferase family 2 protein	0	0	0	0	0	0	0	0	0	0	0	0	#N/A	GT2
246		WP_144800370.1	JM81_RS01215	-	type I restriction enzyme HsdR N-terminal domain-containing protein	0	0	0	27745000	0	0	36333000	0	51165000	63683000	0	60387000	#N/A	#N/A
247		WP_144800371.1	JM81_RS01220	+	DNA polymerase III subunit delta	0	0	0	67787000	68595000	65650000	0	74393000	65241000	102730000	68884000	95152000	#N/A	#N/A
248		WP_144800372.1	JM81_RS01225	-	DoxX family protein	0	0	141690000	142810000	141030000	123800000	0	144370000	194810000	0	156830000	0	#N/A	#N/A
249		WP_144800373.1	JM81_RS01230	-	aminotransferase class III-fold pyridoxal phosphate-dependent enzyme	#N/A	#N/A	#N/A	#N/A	#N/A	#N/A	#N/A	#N/A	#N/A	#N/A	#N/A	#N/A	#N/A	#N/A
250		WP_144800374.1	JM81_RS01235	+	pitrilysin family protein	341010000	573140000	645500000	429740000	477500000	385300000	629360000	458790000	407460000	798090000	625960000	849530000	#N/A	#N/A
251		WP_144800375.1	JM81_RS01240	-	alpha-ketoacid dehydrogenase subunit alpha/beta	57079000	105820000	153270000	12305000	25005000	22077000	127770000	85797000	84588000	293020000	273760000	347880000	#N/A	#N/A
252		WP_261374927.1	JM81_RS01245	-	metalloprotease	39632000	48136000	92509000	84236000	112730000	66443000	81033000	68193000	58315000	101840000	79252000	96406000	#N/A	#N/A
253		WP_089261325.1	JM81_RS01250	-	TIGR00730 family Rossman fold protein	129270000	171380000	238820000	296680000	198590000	149120000	211380000	152800000	167420000	216060000	213450000	183420000	#N/A	#N/A
254		WP_144800376.1	JM81_RS01255	-	excinuclease ABC subunit UvrA	54788000	129910000	167840000	115310000	124540000	108690000	223590000	143470000	143020000	128220000	113300000	167790000	#N/A	#N/A
255		WP_144800377.1	JM81_RS01260	-	PepSY-associated TM helix domain-containing protein	0	0	0	0	0	0	0	0	0	0	0	0	#N/A	#N/A
256		WP_144800378.1	JM81_RS01265	-	TonB-dependent receptor	0	0	0	10398000	35290000	23191000	0	0	0	18885000	0	13457000	#N/A	#N/A
257		WP_144800379.1	JM81_RS01270	-	exonuclease domain-containing protein	#N/A	#N/A	#N/A	#N/A	#N/A	#N/A	#N/A	#N/A	#N/A	#N/A	#N/A	#N/A	#N/A	#N/A
258		WP_089261320.1	JM81_RS01275	-	ATP-dependent helicase	0	0	0	0	0	0	0	0	0	0	0	0	#N/A	#N/A
259		WP_144800380.1	JM81_RS01280	-	DNA ligase D	#N/A	#N/A	#N/A	#N/A	#N/A	#N/A	#N/A	#N/A	#N/A	#N/A	#N/A	#N/A	#N/A	#N/A
260		WP_089261318.1	JM81_RS01285	-	Ku protein	#N/A	#N/A	#N/A	#N/A	#N/A	#N/A	#N/A	#N/A	#N/A	#N/A	#N/A	#N/A	#N/A	#N/A
261		WP_144800381.1	JM81_RS01290	-	hypothetical protein	#N/A	#N/A	#N/A	#N/A	#N/A	#N/A	#N/A	#N/A	#N/A	#N/A	#N/A	#N/A	#N/A	#N/A
262		WP_089261316.1	JM81_RS01295	+	S24 family peptidase	#N/A	#N/A	#N/A	#N/A	#N/A	#N/A	#N/A	#N/A	#N/A	#N/A	#N/A	#N/A	#N/A	#N/A
263		WP_144805543.1	JM81_RS01300	+	Y-family DNA polymerase	#N/A	#N/A	#N/A	#N/A	#N/A	#N/A	#N/A	#N/A	#N/A	#N/A	#N/A	#N/A	#N/A	#N/A
264		WP_089261314.1	JM81_RS01305	+	(2Fe-2S)-binding protein	#N/A	#N/A	#N/A	#N/A	#N/A	#N/A	#N/A	#N/A	#N/A	#N/A	#N/A	#N/A	#N/A	#N/A
265		WP_144800382.1	JM81_RS01310	+	xanthine dehydrogenase family protein subunit M	0	0	0	0	0	0	50769000	0	0	0	0	0	#N/A	#N/A
266		WP_144800383.1	JM81_RS01315	+	xanthine dehydrogenase family protein molybdopterin-binding subunit	0	0	0	0	0	0	0	0	0	0	0	0	#N/A	#N/A
267	Pul2	WP_144800384.1	JM81_RS01320	-	DUF6090 family protein	#N/A	#N/A	#N/A	#N/A	#N/A	#N/A	#N/A	#N/A	#N/A	#N/A	#N/A	#N/A	#N/A	#N/A
268	Pul2	WP_144800385.1	JM81_RS01325	-	sulfatase	#N/A	#N/A	#N/A	#N/A	#N/A	#N/A	#N/A	#N/A	#N/A	#N/A	#N/A	#N/A	S1_11	#N/A
269	Pul2	WP_144800386.1	JM81_RS01330	-	beta-glucosidase BglX	#N/A	#N/A	#N/A	#N/A	#N/A	#N/A	#N/A	#N/A	#N/A	#N/A	#N/A	#N/A	#N/A	GH3
270	Pul2	WP_144800387.1	JM81_RS01335	-	prolyl oligopeptidase family serine peptidase	#N/A	#N/A	#N/A	#N/A	#N/A	#N/A	#N/A	#N/A	#N/A	#N/A	#N/A	#N/A	#N/A	#N/A
271	Pul2	WP_261374928.1	JM81_RS01340	-	glucoamylase family protein	#N/A	#N/A	#N/A	#N/A	#N/A	#N/A	#N/A	#N/A	#N/A	#N/A	#N/A	#N/A	#N/A	GH144
272	Pul2	WP_144800388.1	JM81_RS01345	-	glucoamylase family protein	#N/A	#N/A	#N/A	#N/A	#N/A	#N/A	#N/A	#N/A	#N/A	#N/A	#N/A	#N/A	#N/A	GH144
273	Pul2	WP_261374929.1	JM81_RS18550	-	LamG domain-containing protein	#N/A	#N/A	#N/A	#N/A	#N/A	#N/A	#N/A	#N/A	#N/A	#N/A	#N/A	#N/A	#N/A	#N/A
274	Pul2	WP_261374930.1	JM81_RS18555	-	Ig-like domain-containing protein	#N/A	#N/A	#N/A	#N/A	#N/A	#N/A	#N/A	#N/A	#N/A	#N/A	#N/A	#N/A	#N/A	#N/A
275	Pul2	WP_144800389.1	JM81_RS01355	-	RagB/SusD family nutrient uptake outer membrane protein	#N/A	#N/A	#N/A	#N/A	#N/A	#N/A	#N/A	#N/A	#N/A	#N/A	#N/A	#N/A	#N/A	#N/A
276	Pul2	WP_144800390.1	JM81_RS01360	-	TonB-dependent receptor	0	0	0	0	0	0	0	0	0	0	0	0	#N/A	#N/A
277	Pul2	WP_144800391.1	JM81_RS01365	-	LuxR C-terminal-related transcriptional regulator	13928000	0	0	28559000	0	0	0	0	0	0	0	0	#N/A	#N/A
278	Pul2	WP_144800392.1	JM81_RS01370	-	hypothetical protein	#N/A	#N/A	#N/A	#N/A	#N/A	#N/A	#N/A	#N/A	#N/A	#N/A	#N/A	#N/A	#N/A	#N/A
279	Pul2	WP_144800393.1	JM81_RS01375	-	CCC motif membrane protein	#N/A	#N/A	#N/A	#N/A	#N/A	#N/A	#N/A	#N/A	#N/A	#N/A	#N/A	#N/A	#N/A	#N/A
280	Pul2	WP_144800394.1	JM81_RS01380	-	DUF6090 family protein	#N/A	#N/A	#N/A	#N/A	#N/A	#N/A	#N/A	#N/A	#N/A	#N/A	#N/A	#N/A	#N/A	#N/A
281	Pul2	WP_144800395.1	JM81_RS01385	-	hypothetical protein	#N/A	#N/A	#N/A	#N/A	#N/A	#N/A	#N/A	#N/A	#N/A	#N/A	#N/A	#N/A	#N/A	#N/A
282			JM81_RS01390	-	tRNA-Met	#N/A	#N/A	#N/A	#N/A	#N/A	#N/A	#N/A	#N/A	#N/A	#N/A	#N/A	#N/A	#N/A	#N/A
283		WP_089260554.1	JM81_RS01395	+	START-like domain-containing protein	343380000	466130000	552280000	592190000	396750000	461730000	522360000	345410000	379700000	555840000	401780000	580070000	#N/A	#N/A
284		WP_144800396.1	JM81_RS01400	+	aminotransferase class IV	24107000	34063000	41250000	39948000	40738000	30406000	35863000	0	0	75755000	82446000	83355000	#N/A	#N/A
285		WP_089260552.1	JM81_RS01405	-	YqgE/AlgH family protein	#N/A	#N/A	#N/A	#N/A	#N/A	#N/A	#N/A	#N/A	#N/A	#N/A	#N/A	#N/A	#N/A	#N/A
286		WP_089260551.1	JM81_RS01410	-	HU family DNA-binding protein	9371700000	15922000000	15261000000	10787000000	11156000000	8.4652e+09	16988000000	16255000000	18462000000	20043000000	15865000000	18761000000	#N/A	#N/A
287		WP_144805545.1	JM81_RS01415	-	methionyl-tRNA formyltransferase	91624000	186700000	232500000	144280000	165880000	118580000	216850000	150450000	167580000	191810000	168050000	175660000	#N/A	#N/A
288		WP_144800397.1	JM81_RS01420	-	RecQ family ATP-dependent DNA helicase	0	0	0	0	0	0	0	0	0	0	0	0	#N/A	#N/A
289		WP_144800398.1	JM81_RS01425	-	ATP-binding protein	39236000	0	45545000	36769000	37208000	0	65547000	44002000	42126000	59334000	54984000	67784000	#N/A	#N/A
290		WP_144800399.1	JM81_RS01430	+	DUF493 family protein	88958000	0	147270000	115420000	0	85541000	148020000	0	158720000	116660000	0	151910000	#N/A	#N/A
291		WP_089260547.1	JM81_RS01435	+	DUF4290 domain-containing protein	155200000	230700000	281310000	197020000	203240000	129020000	309990000	257360000	329310000	360930000	420350000	331050000	#N/A	#N/A
292		WP_144800400.1	JM81_RS01440	+	UDP-N-acetylglucosamine 1-carboxyvinyltransferase	274670000	595970000	701530000	471180000	479380000	340560000	531770000	501110000	436150000	565390000	568640000	560710000	#N/A	#N/A
293		WP_144800401.1	JM81_RS01450	-	pirin family protein	0	0	0	0	0	0	0	70972000	78731000	106440000	0	0	#N/A	#N/A
294		WP_144800402.1	JM81_RS01455	-	VOC family protein	#N/A	#N/A	#N/A	#N/A	#N/A	#N/A	#N/A	#N/A	#N/A	#N/A	#N/A	#N/A	#N/A	#N/A
295		WP_144800403.1	JM81_RS01460	-	amidohydrolase	153790000	327760000	345570000	378940000	420190000	324720000	408590000	219260000	233610000	315440000	216240000	256700000	#N/A	#N/A
296		WP_144800404.1	JM81_RS01465	+	DUF6340 family protein	0	0	0	0	0	0	0	0	0	0	0	0	#N/A	#N/A
297		WP_144800405.1	JM81_RS01470	-	deoxyribodipyrimidine photo-lyase	0	0	0	30635000	38014000	28485000	42537000	50001000	37390000	54554000	57744000	49535000	#N/A	#N/A
298		WP_144800406.1	JM81_RS01475	-	SDR family oxidoreductase	0	0	0	27382000	0	0	42770000	31474000	30340000	44050000	37642000	40852000	#N/A	#N/A
299		WP_144800407.1	JM81_RS01480	-	SRPBCC family protein	#N/A	#N/A	#N/A	#N/A	#N/A	#N/A	#N/A	#N/A	#N/A	#N/A	#N/A	#N/A	#N/A	#N/A
300		WP_144800408.1	JM81_RS01485	+	hypothetical protein	0	0	0	0	0	0	0	0	0	0	0	0	#N/A	#N/A
301		WP_144800409.1	JM81_RS01490	+	DUF2911 domain-containing protein	2.0089e+09	3.3827e+09	3.7548e+09	3.0957e+09	3.5137e+09	2764600000	4565300000	4.1601e+09	4630200000	4901600000	4741400000	5135100000	#N/A	#N/A
302		WP_144800410.1	JM81_RS01495	-	galactokinase	85406000	177410000	189510000	149770000	150120000	121350000	184020000	166200000	147170000	201560000	155950000	213510000	#N/A	#N/A
303		WP_144800411.1	JM81_RS01500	-	sodium:solute symporter	0	0	0	0	0	0	0	0	0	0	0	0	#N/A	#N/A
304		WP_144800412.1	JM81_RS01505	-	PIG-L family deacetylase	97407000	214480000	253100000	148390000	172920000	140740000	300190000	257760000	238460000	281430000	286340000	283560000	#N/A	#N/A
305		WP_089260532.1	JM81_RS01510	-	mechanosensitive ion channel	42719000	0	0	0	0	0	0	0	67598000	0	0	75121000	#N/A	#N/A
306		WP_144800413.1	JM81_RS01515	-	septum formation inhibitor Maf	200240000	301880000	309350000	163650000	198270000	147660000	241340000	173260000	197790000	200770000	195190000	252310000	#N/A	#N/A
307		WP_089260530.1	JM81_RS01520	-	Maf family nucleotide pyrophosphatase	0	0	0	0	0	0	0	0	0	0	0	0	#N/A	#N/A
308		WP_144800414.1	JM81_RS01525	-	HAD-IIIA family hydrolase	60431000	84185000	144170000	117110000	91255000	68953000	0	0	127710000	115690000	154360000	148680000	#N/A	#N/A
309		WP_144800415.1	JM81_RS01530	-	Rossmann-like and DUF2520 domain-containing protein	32056000	44545000	47771000	0	36346000	27512000	49211000	35157000	40252000	37751000	34213000	39742000	#N/A	#N/A
310		WP_144805547.1	JM81_RS01535	+	cytochrome c biogenesis protein CcsA	77956000	170450000	206620000	97865000	113130000	97905000	176990000	161830000	138000000	231200000	156280000	189300000	#N/A	#N/A
311		WP_144800416.1	JM81_RS01540	-	M14 family metallopeptidase	159360000	322000000	252370000	244130000	293030000	260220000	322220000	338920000	325630000	333570000	316930000	400930000	#N/A	#N/A
312		WP_144800417.1	JM81_RS01545	+	PLP-dependent aspartate aminotransferase family protein	344010000	542490000	720250000	537290000	502340000	378510000	604840000	523990000	392170000	731450000	481200000	632690000	#N/A	#N/A
313		WP_144800418.1	JM81_RS01550	+	bacillithiol biosynthesis deacetylase BshB1	192810000	312260000	308140000	229250000	235360000	224960000	288520000	240160000	310960000	282250000	291730000	299710000	#N/A	CE14
314		WP_261374931.1	JM81_RS01555	-	tetratricopeptide repeat-containing sensor histidine kinase	69087000	141910000	130530000	67723000	0	0	0	99052000	0	182560000	187690000	161520000	#N/A	#N/A
315		WP_144800419.1	JM81_RS01560	-	tetratricopeptide repeat-containing sensor histidine kinase	24356000	34634000	34056000	0	0	0	0	29813000	0	0	23305000	0	#N/A	#N/A
316			JM81_RS01565	+	tRNA-His	#N/A	#N/A	#N/A	#N/A	#N/A	#N/A	#N/A	#N/A	#N/A	#N/A	#N/A	#N/A	#N/A	#N/A
317		WP_144800420.1	JM81_RS01570	-	M28 family peptidase	226110000	329860000	374350000	348680000	361290000	277390000	378310000	262040000	315440000	322620000	333800000	456430000	#N/A	#N/A
318		WP_144800421.1	JM81_RS01575	-	nuclear transport factor 2 family protein	0	0	0	0	0	0	0	0	0	0	0	0	#N/A	#N/A
319		WP_144800422.1	JM81_RS01580	-	SGNH/GDSL hydrolase family protein	192650000	300940000	339670000	296300000	270630000	214840000	346940000	229610000	300280000	403780000	400940000	391750000	#N/A	#N/A
320		WP_143815189.1	JM81_RS01585	-	hypothetical protein	#N/A	#N/A	#N/A	#N/A	#N/A	#N/A	#N/A	#N/A	#N/A	#N/A	#N/A	#N/A	#N/A	#N/A
321		WP_186435512.1	JM81_RS01590	+	hypothetical protein	#N/A	#N/A	#N/A	#N/A	#N/A	#N/A	#N/A	#N/A	#N/A	#N/A	#N/A	#N/A	#N/A	#N/A
322		WP_144800423.1	JM81_RS01595	-	carboxypeptidase	211070000	395480000	425670000	350310000	443050000	337720000	463500000	342640000	261430000	517960000	437270000	414070000	#N/A	#N/A
323		WP_144800424.1	JM81_RS01600	+	Gfo/Idh/MocA family oxidoreductase	60379000	134060000	0	79555000	0	59365000	0	0	0	97632000	75584000	114550000	#N/A	#N/A
324		WP_144800425.1	JM81_RS01605	+	hypothetical protein	22535000	0	0	2655700000	3.555e+09	2.0382e+09	2.0743e+09	1.7324e+09	1.9926e+09	80013000	57483000	91479000	#N/A	#N/A
325		WP_144800426.1	JM81_RS01610	+	cytochrome c peroxidase	0	0	0	118550000	143670000	111000000	191470000	197370000	183670000	0	0	0	#N/A	#N/A
326		WP_144800427.1	JM81_RS01615	-	TIGR02757 family protein	18430000	0	0	0	0	0	0	0	0	0	0	0	#N/A	#N/A
327		WP_144800428.1	JM81_RS01620	-	CPBP family intramembrane metalloprotease	#N/A	#N/A	#N/A	#N/A	#N/A	#N/A	#N/A	#N/A	#N/A	#N/A	#N/A	#N/A	#N/A	#N/A
328		WP_144800429.1	JM81_RS01625	-	ABC transporter ATP-binding protein	57090000	87785000	92040000	64190000	64447000	43733000	100230000	62225000	69908000	67839000	67189000	78853000	#N/A	#N/A
329		WP_089260510.1	JM81_RS01630	+	GTP cyclohydrolase I FolE	256090000	384220000	425660000	380010000	370910000	277450000	337490000	305100000	336300000	372470000	369010000	409290000	#N/A	#N/A
330		WP_089260509.1	JM81_RS01635	+	hypothetical protein	#N/A	#N/A	#N/A	#N/A	#N/A	#N/A	#N/A	#N/A	#N/A	#N/A	#N/A	#N/A	#N/A	#N/A
331		WP_144800430.1	JM81_RS01640	+	sulfite oxidase	#N/A	#N/A	#N/A	#N/A	#N/A	#N/A	#N/A	#N/A	#N/A	#N/A	#N/A	#N/A	#N/A	#N/A
332		WP_144800431.1	JM81_RS01645	+	monoheme cytochrome C	#N/A	#N/A	#N/A	#N/A	#N/A	#N/A	#N/A	#N/A	#N/A	#N/A	#N/A	#N/A	#N/A	#N/A
333		WP_144800432.1	JM81_RS01650	-	TonB-dependent receptor	0	14945000	18387000	26653000	44385000	31443000	62960000	64249000	67505000	58867000	72434000	72449000	#N/A	#N/A
334		WP_144800433.1		-	hypothetical protein	#N/A	#N/A	#N/A	#N/A	#N/A	#N/A	#N/A	#N/A	#N/A	#N/A	#N/A	#N/A	#N/A	#N/A
335		WP_089260504.1	JM81_RS01660	-	diacylglyceryl transferase	#N/A	#N/A	#N/A	#N/A	#N/A	#N/A	#N/A	#N/A	#N/A	#N/A	#N/A	#N/A	#N/A	#N/A
336		WP_144800434.1	JM81_RS01665	-	DUF6146 family protein	#N/A	#N/A	#N/A	#N/A	#N/A	#N/A	#N/A	#N/A	#N/A	#N/A	#N/A	#N/A	#N/A	#N/A
337		WP_144800435.1	JM81_RS01670	-	DUF937 domain-containing protein	187390000	386480000	326510000	292460000	420110000	267990000	788920000	661070000	561170000	797620000	613740000	533000000	#N/A	#N/A
338		WP_089260502.1	JM81_RS01675	-	D-2-hydroxyacid dehydrogenase	213720000	446570000	394760000	356890000	411750000	328990000	564550000	417870000	515950000	657800000	475000000	546550000	#N/A	#N/A
339		WP_144800436.1	JM81_RS01680	-	3-phosphoserine/phosphohydroxythreonine transaminase	414300000	745490000	877660000	715580000	685240000	492850000	867290000	666650000	705570000	893540000	804950000	812380000	#N/A	#N/A
340		WP_144800437.1	JM81_RS01685	-	acyl-CoA reductase	74170000	95006000	121380000	111510000	108440000	82755000	99515000	79480000	80150000	145180000	124570000	111020000	#N/A	#N/A
341		WP_089260499.1	JM81_RS01690	+	4Fe-4S dicluster domain-containing protein	#N/A	#N/A	#N/A	#N/A	#N/A	#N/A	#N/A	#N/A	#N/A	#N/A	#N/A	#N/A	#N/A	#N/A
342		WP_261374932.1	JM81_RS01695	-	TonB-dependent receptor	5774200000	13665000000	14051000000	9809500000	11969000000	9066100000	11541000000	9214500000	7.6833e+09	12200000000	10756000000	12175000000	#N/A	#N/A
343		WP_089260498.1	JM81_RS01700	-	FecR family protein	#N/A	#N/A	#N/A	#N/A	#N/A	#N/A	#N/A	#N/A	#N/A	#N/A	#N/A	#N/A	#N/A	#N/A
344		WP_089260497.1	JM81_RS01705	-	sigma-70 family RNA polymerase sigma factor	#N/A	#N/A	#N/A	#N/A	#N/A	#N/A	#N/A	#N/A	#N/A	#N/A	#N/A	#N/A	#N/A	#N/A
345		WP_144800438.1	JM81_RS01710	+	redox-regulated ATPase YchF	375440000	522520000	768080000	485400000	501030000	334720000	652540000	477240000	536920000	505170000	511860000	631190000	#N/A	#N/A
346		WP_144800439.1	JM81_RS01715	-	chaperone modulator CbpM	#N/A	#N/A	#N/A	#N/A	#N/A	#N/A	#N/A	#N/A	#N/A	#N/A	#N/A	#N/A	#N/A	#N/A
347		WP_144800440.1	JM81_RS01720	-	J domain-containing protein	44651000	0	0	55949000	52513000	0	78205000	44580000	60757000	91869000	93279000	74701000	#N/A	#N/A
348		WP_089260493.1	JM81_RS01725	+	DNA topoisomerase IV subunit B	73245000	144900000	163320000	184860000	229490000	200110000	236620000	182200000	169020000	342760000	283900000	299860000	#N/A	#N/A
349		WP_144800441.1	JM81_RS01730	+	DNA gyrase/topoisomerase IV subunit A	69593000	126170000	170470000	106590000	156630000	127990000	213340000	139320000	122880000	252190000	197930000	182650000	#N/A	#N/A
350		WP_144800442.1	JM81_RS01735	+	large-conductance mechanosensitive channel protein MscL	0	126550000	152910000	154160000	175950000	121040000	192720000	115130000	117890000	0	123320000	171130000	#N/A	#N/A
351		WP_144800443.1	JM81_RS01740	+	sterol desaturase family protein	0	0	0	0	0	0	0	0	0	0	149290000	0	#N/A	#N/A
352		WP_089260489.1	JM81_RS01745	-	Gfo/Idh/MocA family oxidoreductase	232730000	296430000	342750000	80378000	102790000	68095000	192220000	104030000	173830000	218180000	183120000	256130000	#N/A	#N/A
353		WP_144800444.1	JM81_RS01750	-	TerC family protein	#N/A	#N/A	#N/A	#N/A	#N/A	#N/A	#N/A	#N/A	#N/A	#N/A	#N/A	#N/A	#N/A	#N/A
354		WP_089260487.1	JM81_RS01755	-	hypothetical protein	0	166090000	0	104370000	131970000	0	185990000	0	150430000	0	130820000	189050000	#N/A	#N/A
355		WP_089260486.1	JM81_RS01760	-	helix-turn-helix transcriptional regulator	#N/A	#N/A	#N/A	#N/A	#N/A	#N/A	#N/A	#N/A	#N/A	#N/A	#N/A	#N/A	#N/A	#N/A
356		WP_144800445.1	JM81_RS01765	+	DUF2817 domain-containing protein	69963000	145850000	137930000	92489000	79378000	72057000	95484000	85481000	95241000	132850000	137670000	122600000	#N/A	#N/A
357		WP_027066901.1	JM81_RS01770	+	winged helix-turn-helix transcriptional regulator	1.7532e+09	2398500000	3.0327e+09	2495100000	2204900000	1.8244e+09	3.1416e+09	2.9288e+09	2540900000	3.6437e+09	3.4003e+09	4.0693e+09	#N/A	#N/A
358		WP_089260484.1	JM81_RS01775	+	DinB family protein	115640000	196280000	198700000	60931000	71029000	38924000	124420000	60439000	78187000	101920000	97707000	115920000	#N/A	#N/A
359		WP_089260483.1	JM81_RS01780	-	hypothetical protein	#N/A	#N/A	#N/A	#N/A	#N/A	#N/A	#N/A	#N/A	#N/A	#N/A	#N/A	#N/A	#N/A	#N/A
360		WP_144800446.1	JM81_RS01785	-	3-dehydroquinate synthase	68077000	176170000	147330000	213960000	278060000	198920000	293650000	212090000	226900000	276120000	150380000	223580000	#N/A	#N/A
361		WP_144800447.1	JM81_RS01790	+	proline dehydrogenase family protein	197390000	276590000	339980000	200370000	199700000	177500000	347120000	308340000	289230000	402340000	425420000	333150000	#N/A	#N/A
362		WP_144800448.1	JM81_RS01795	-	DUF4258 domain-containing protein	0	0	0	0	0	0	0	0	0	0	0	0	#N/A	#N/A
363		WP_089260479.1	JM81_RS01800	-	alanine dehydrogenase	212290000	276940000	365600000	137400000	86427000	92177000	164090000	106150000	129420000	190990000	196140000	218320000	#N/A	#N/A
364		WP_144800449.1	JM81_RS01805	-	hypothetical protein	33328000	74003000	98141000	0	0	0	0	0	0	0	0	0	#N/A	#N/A
365		WP_261374933.1	JM81_RS18560	-	hypothetical protein	#N/A	#N/A	#N/A	#N/A	#N/A	#N/A	#N/A	#N/A	#N/A	#N/A	#N/A	#N/A	#N/A	#N/A
366		WP_144800450.1	JM81_RS01810	-	tRNA (adenosine(37)-N6)-threonylcarbamoyltransferase complex ATPase subunit type 1 TsaE	31079000	61965000	74068000	49052000	0	0	93152000	0	0	100710000	0	0	#N/A	#N/A
367		WP_144800451.1	JM81_RS01815	-	PglZ domain-containing protein	94411000	189890000	193400000	118990000	142160000	97960000	294590000	238600000	223850000	328830000	275900000	339160000	#N/A	#N/A
368		WP_144800452.1	JM81_RS01820	+	HD domain-containing protein	56930000	113900000	111560000	112960000	122910000	102710000	124780000	121510000	102260000	132080000	133880000	153300000	#N/A	#N/A
369		WP_144800453.1	JM81_RS01825	+	UDP-3-O-(3-hydroxymyristoyl)glucosamine N-acyltransferase	205000000	342040000	387970000	242110000	282360000	214500000	378900000	267240000	362550000	313560000	396560000	359960000	#N/A	#N/A
370		WP_089260472.1	JM81_RS01830	+	bifunctional UDP-3-O-[3-hydroxymyristoyl] N-acetylglucosamine deacetylase/3-hydroxyacyl-ACP dehydratase	312680000	578530000	674970000	200700000	286720000	194920000	250230000	190830000	190780000	331700000	381330000	249500000	#N/A	CE11
371		WP_089260471.1	JM81_RS01835	+	acyl-ACP--UDP-N-acetylglucosamine O-acyltransferase	433000000	920900000	891740000	437830000	548060000	488690000	825550000	521490000	610260000	739250000	712560000	759750000	#N/A	#N/A
372		WP_089260470.1	JM81_RS01840	+	elongation factor P	550330000	586540000	828510000	652160000	523430000	396180000	931370000	755790000	871760000	747680000	792640000	1357900000	#N/A	#N/A
373		WP_089260469.1	JM81_RS01845	+	UDP-3-O-(3-hydroxymyristoyl)glucosamine N-acyltransferase	132330000	250960000	275310000	141810000	159430000	147190000	205990000	194370000	222110000	220950000	194710000	252740000	#N/A	#N/A
374		WP_089260468.1	JM81_RS01850	+	succinate--CoA ligase subunit alpha	2892600000	5586100000	5330500000	3.7346e+09	3.9253e+09	3.2545e+09	5822000000	4544100000	4851500000	5.9128e+09	4449400000	4934800000	#N/A	#N/A
375		WP_144800454.1	JM81_RS01855	+	3-oxoacyl-[acyl-carrier-protein] reductase	702450000	944620000	927510000	739660000	690380000	545530000	990490000	865540000	893730000	1189000000	967540000	888350000	#N/A	#N/A
376		WP_144800455.1	JM81_RS01860	+	VWA domain-containing protein	50575000	83244000	96453000	60610000	64576000	45903000	71751000	50144000	54042000	70776000	85100000	63980000	#N/A	#N/A
377		WP_144800456.1	JM81_RS01865	+	prohibitin family protein	470710000	786290000	824370000	582910000	589570000	336150000	581330000	565880000	516770000	603690000	751370000	859490000	#N/A	#N/A
378		WP_058102627.1	JM81_RS01870	+	ATP phosphoribosyltransferase	150140000	215660000	248550000	316480000	318290000	220850000	1140400000	979690000	1147700000	392730000	284310000	395040000	#N/A	#N/A
379		WP_144800457.1	JM81_RS01875	+	histidinol dehydrogenase	111140000	168510000	175720000	178960000	197400000	143500000	554110000	399310000	529360000	217270000	224210000	254180000	#N/A	#N/A
380		WP_144800458.1	JM81_RS01880	+	histidinol-phosphate transaminase	45031000	63872000	89965000	83480000	74979000	63851000	369860000	238360000	282050000	110390000	114020000	154750000	#N/A	#N/A
381		WP_144800459.1	JM81_RS01885	+	DUF2167 domain-containing protein	0	0	0	0	144520000	0	0	0	117800000	0	0	0	#N/A	#N/A
382		WP_144800460.1	JM81_RS01890	+	bifunctional histidinol-phosphatase/imidazoleglycerol-phosphate dehydratase HisB	83575000	158460000	182420000	255820000	242500000	176800000	399420000	250820000	340260000	259710000	208280000	303430000	#N/A	#N/A
383		WP_144800461.1	JM81_RS01895	+	imidazole glycerol phosphate synthase subunit HisH	70754000	103040000	117990000	74417000	121810000	97338000	326080000	251020000	248650000	183040000	190600000	180220000	#N/A	#N/A
384		WP_144800462.1	JM81_RS01900	+	four helix bundle protein	#N/A	#N/A	#N/A	#N/A	#N/A	#N/A	#N/A	#N/A	#N/A	#N/A	#N/A	#N/A	#N/A	#N/A
385		WP_144800463.1	JM81_RS01905	+	1-(5-phosphoribosyl)-5-[(5- phosphoribosylamino)methylideneamino]imidazole-4- carboxamide isomerase	189270000	232530000	279150000	236540000	223960000	173430000	410050000	270490000	356490000	273220000	222930000	254650000	#N/A	#N/A
386		WP_144800464.1	JM81_RS01910	+	DinB family protein	30540000	41821000	62614000	52151000	53532000	47543000	83833000	48812000	74316000	39517000	0	64022000	#N/A	#N/A
387		WP_144800465.1	JM81_RS01915	+	imidazole glycerol phosphate synthase subunit HisF	36441000	58493000	74380000	59464000	52410000	44506000	125460000	117310000	102560000	83115000	71295000	92940000	#N/A	#N/A
388		WP_144800466.1	JM81_RS01920	+	aspartate/glutamate racemase family protein	0	0	43563000	0	36471000	24984000	83935000	57836000	57070000	76861000	49494000	50710000	#N/A	#N/A
389		WP_144800467.1	JM81_RS01925	+	bifunctional phosphoribosyl-AMP cyclohydrolase/phosphoribosyl-ATP diphosphatase HisIE	106110000	131410000	141320000	89473000	94685000	69469000	151820000	100240000	189930000	135680000	132080000	117120000	#N/A	#N/A
390		WP_222430281.1	JM81_RS01930	-	DJ-1/PfpI family protein	0	0	0	108180000	110360000	118910000	162720000	178200000	139680000	79102000	129840000	131870000	#N/A	#N/A
391		WP_261374934.1	JM81_RS01935	-	GNAT family N-acetyltransferase	0	0	0	0	0	0	0	0	0	0	0	0	#N/A	#N/A
392		WP_144800468.1	JM81_RS01940	-	hypothetical protein	#N/A	#N/A	#N/A	#N/A	#N/A	#N/A	#N/A	#N/A	#N/A	#N/A	#N/A	#N/A	#N/A	#N/A
393		WP_144800469.1	JM81_RS01945	-	hypothetical protein	0	0	0	0	0	0	486150000	278990000	220130000	404630000	459420000	466780000	#N/A	#N/A
394		WP_089260453.1	JM81_RS01950	-	helix-turn-helix domain-containing protein	#N/A	#N/A	#N/A	#N/A	#N/A	#N/A	#N/A	#N/A	#N/A	#N/A	#N/A	#N/A	#N/A	#N/A
395		WP_144800470.1	JM81_RS01955	+	VOC family protein	0	0	0	0	0	0	0	0	0	0	0	0	#N/A	#N/A
396		WP_144800471.1	JM81_RS01960	+	hypothetical protein	#N/A	#N/A	#N/A	#N/A	#N/A	#N/A	#N/A	#N/A	#N/A	#N/A	#N/A	#N/A	#N/A	#N/A
397		WP_144800472.1	JM81_RS01965	-	hypothetical protein	29412000	31525000	42634000	41005000	48048000	0	327810000	234420000	230380000	212790000	206820000	344910000	#N/A	#N/A
398		WP_144800473.1	JM81_RS01970	-	hypothetical protein	#N/A	#N/A	#N/A	#N/A	#N/A	#N/A	#N/A	#N/A	#N/A	#N/A	#N/A	#N/A	#N/A	#N/A
399		WP_261374935.1	JM81_RS01975	-	RNA polymerase sigma factor	#N/A	#N/A	#N/A	#N/A	#N/A	#N/A	#N/A	#N/A	#N/A	#N/A	#N/A	#N/A	#N/A	#N/A
400		WP_144800474.1	JM81_RS01980	+	TonB-dependent receptor	3753400	18001000	23802000	69031000	91324000	69064000	837390000	846600000	592910000	1.047e+09	973840000	1180300000	#N/A	#N/A
401		WP_144800475.1	JM81_RS01985	+	DUF4249 family protein	0	0	0	0	0	0	0	0	0	0	0	0	#N/A	#N/A
402		WP_261374936.1	JM81_RS01990	-	VOC family protein	#N/A	#N/A	#N/A	#N/A	#N/A	#N/A	#N/A	#N/A	#N/A	#N/A	#N/A	#N/A	#N/A	#N/A
403		WP_144800476.1	JM81_RS01995	-	helix-turn-helix domain-containing protein	#N/A	#N/A	#N/A	#N/A	#N/A	#N/A	#N/A	#N/A	#N/A	#N/A	#N/A	#N/A	#N/A	#N/A
404		WP_144800477.1	JM81_RS02000	-	hypothetical protein	#N/A	#N/A	#N/A	#N/A	#N/A	#N/A	#N/A	#N/A	#N/A	#N/A	#N/A	#N/A	#N/A	#N/A
405		WP_144800478.1	JM81_RS02005	-	HupE/UreJ family protein	#N/A	#N/A	#N/A	#N/A	#N/A	#N/A	#N/A	#N/A	#N/A	#N/A	#N/A	#N/A	#N/A	#N/A
406		WP_144800479.1	JM81_RS02010	-	DUF4198 domain-containing protein	58948000	117850000	117660000	118300000	112110000	94391000	89104000	75629000	83881000	104120000	0	135590000	#N/A	#N/A
407		WP_144800480.1	JM81_RS02015	-	DUF1853 family protein	#N/A	#N/A	#N/A	#N/A	#N/A	#N/A	#N/A	#N/A	#N/A	#N/A	#N/A	#N/A	#N/A	#N/A
408		WP_144800481.1	JM81_RS02020	+	VWA domain-containing protein	0	0	0	0	0	0	0	0	20051000	0	0	28138000	#N/A	#N/A
409		WP_144800482.1	JM81_RS02025	+	magnesium chelatase	153140000	294440000	329310000	292570000	351120000	241610000	659330000	507740000	491760000	708430000	534300000	675890000	#N/A	#N/A
410		WP_144800483.1	JM81_RS02030	+	tRNA pseudouridine(38-40) synthase TruA	0	0	34182000	0	26842000	0	62971000	0	0	57563000	30438000	35417000	#N/A	#N/A
411		WP_144800484.1	JM81_RS02035	+	magnesium/cobalt transporter CorA	34921000	61927000	61413000	0	0	35146000	67278000	31057000	0	76305000	58963000	53950000	#N/A	#N/A
412		WP_144800485.1	JM81_RS02040	+	hypothetical protein	#N/A	#N/A	#N/A	#N/A	#N/A	#N/A	#N/A	#N/A	#N/A	#N/A	#N/A	#N/A	#N/A	#N/A
413		WP_144800486.1	JM81_RS02045	-	cysteine synthase CysM	139380000	191130000	196620000	143240000	178980000	124340000	329300000	269250000	296070000	404000000	310050000	373250000	#N/A	#N/A
414		WP_144800487.1	JM81_RS02050	-	serine O-acetyltransferase	0	80524000	79098000	71793000	0	50555000	221120000	161370000	177290000	225640000	191770000	223570000	#N/A	#N/A
415		WP_144800488.1	JM81_RS02055	+	DUF2461 domain-containing protein	58161000	105700000	80677000	52626000	55555000	44661000	86663000	82126000	102220000	95073000	97074000	101210000	#N/A	#N/A
416		WP_089260433.1	JM81_RS02060	-	glyoxalase	0	0	0	82363000	109130000	0	0	76423000	0	83995000	141720000	81662000	#N/A	#N/A
417		WP_089260432.1	JM81_RS02065	+	hotdog domain-containing protein	0	0	0	224390000	209090000	171830000	0	177850000	93529000	0	0	0	#N/A	#N/A
418		WP_144800489.1	JM81_RS02070	-	dipeptidase	286540000	418940000	453030000	265210000	291070000	267320000	440130000	332130000	427110000	310400000	311580000	328940000	#N/A	#N/A
419		WP_144800490.1	JM81_RS02075	+	ATP-binding protein	0	0	0	0	0	0	0	0	0	0	0	0	#N/A	#N/A
420		WP_089260429.1	JM81_RS02080	+	response regulator transcription factor	#N/A	#N/A	#N/A	#N/A	#N/A	#N/A	#N/A	#N/A	#N/A	#N/A	#N/A	#N/A	#N/A	#N/A
421		WP_144800491.1	JM81_RS02085	+	hypothetical protein	#N/A	#N/A	#N/A	#N/A	#N/A	#N/A	#N/A	#N/A	#N/A	#N/A	#N/A	#N/A	#N/A	#N/A
422		WP_089260427.1	JM81_RS02090	+	glycosyltransferase	#N/A	#N/A	#N/A	#N/A	#N/A	#N/A	#N/A	#N/A	#N/A	#N/A	#N/A	#N/A	#N/A	GT2
423		WP_089260426.1	JM81_RS02095	+	LTA synthase family protein	#N/A	#N/A	#N/A	#N/A	#N/A	#N/A	#N/A	#N/A	#N/A	#N/A	#N/A	#N/A	#N/A	#N/A
424		WP_144800492.1	JM81_RS02100	+	YaiO family outer membrane beta-barrel protein	31384000	41340000	50268000	0	33972000	0	49619000	39270000	0	43177000	0	0	#N/A	#N/A
425		WP_144800493.1	JM81_RS02105	-	hypothetical protein	0	0	0	0	0	0	0	0	0	0	0	0	#N/A	#N/A
426		WP_089260423.1	JM81_RS02110	-	RNA polymerase sigma factor RpoD/SigA	0	0	0	51476000	45152000	44076000	0	49209000	51765000	108390000	146990000	151810000	#N/A	#N/A
427		WP_089260422.1	JM81_RS02115	+	DUF6155 family protein	0	18001000	0	0	20056000	0	24987000	0	0	0	0	0	#N/A	#N/A
428		WP_144800494.1	JM81_RS02120	+	glyoxylate/hydroxypyruvate reductase A	60970000	104840000	114040000	87849000	97591000	72633000	110600000	0	87436000	110910000	100100000	104290000	#N/A	#N/A
429		WP_089260420.1	JM81_RS02125	+	DEAD/DEAH box helicase	0	0	0	0	37046000	0	40558000	0	0	57272000	54393000	52538000	#N/A	#N/A
430		WP_261374937.1	JM81_RS02130	+	glycosyltransferase family 4 protein	34673000	36789000	35517000	0	30438000	35086000	28650000	0	0	49143000	0	31523000	#N/A	GT4
431		WP_144800495.1	JM81_RS02135	-	multidrug efflux SMR transporter	#N/A	#N/A	#N/A	#N/A	#N/A	#N/A	#N/A	#N/A	#N/A	#N/A	#N/A	#N/A	#N/A	#N/A
432		WP_144800496.1	JM81_RS02140	-	metallophosphoesterase	#N/A	#N/A	#N/A	#N/A	#N/A	#N/A	#N/A	#N/A	#N/A	#N/A	#N/A	#N/A	#N/A	#N/A
433		WP_144800497.1	JM81_RS02145	+	histidine kinase	#N/A	#N/A	#N/A	#N/A	#N/A	#N/A	#N/A	#N/A	#N/A	#N/A	#N/A	#N/A	#N/A	#N/A
434		WP_144800498.1	JM81_RS02150	+	LytTR family DNA-binding domain-containing protein	0	0	0	0	0	0	0	0	0	0	0	0	#N/A	#N/A
435		WP_144800499.1	JM81_RS02155	-	SDR family oxidoreductase	324760000	475060000	500090000	448140000	472720000	350080000	649520000	551990000	503330000	449630000	483750000	475320000	#N/A	#N/A
436		WP_089260411.1	JM81_RS02160	-	phosphatase PAP2 family protein	#N/A	#N/A	#N/A	#N/A	#N/A	#N/A	#N/A	#N/A	#N/A	#N/A	#N/A	#N/A	#N/A	#N/A
437		WP_144800500.1	JM81_RS02165	+	1,4-dihydroxy-2-naphthoyl-CoA synthase	322090000	476670000	499470000	456250000	410040000	311290000	573940000	405610000	568930000	401300000	524330000	606850000	#N/A	#N/A
438		WP_144800501.1	JM81_RS02170	-	serine hydrolase	48073000	76054000	71552000	71266000	61845000	60538000	80346000	65624000	75244000	68469000	68594000	87619000	#N/A	#N/A
439		WP_144800502.1	JM81_RS02175	+	pirin family protein	31165000	58308000	72759000	34363000	47609000	0	62990000	41954000	38335000	68790000	66811000	76303000	#N/A	#N/A
440		WP_144800503.1	JM81_RS02180	-	DUF2452 domain-containing protein	#N/A	#N/A	#N/A	#N/A	#N/A	#N/A	#N/A	#N/A	#N/A	#N/A	#N/A	#N/A	#N/A	#N/A
441		WP_144800504.1	JM81_RS02185	+	VCBS repeat-containing protein	0	0	0	0	0	0	0	0	0	0	0	0	#N/A	#N/A
442		WP_144805555.1	JM81_RS02190	+	3D domain-containing protein	#N/A	#N/A	#N/A	#N/A	#N/A	#N/A	#N/A	#N/A	#N/A	#N/A	#N/A	#N/A	#N/A	#N/A
443		WP_144800505.1	JM81_RS02195	+	peptidoglycan recognition family protein	22145000	0	28326000	26002000	0	21348000	0	0	0	0	0	0	#N/A	#N/A
444		WP_144800506.1	JM81_RS02200	+	M14 family metallopeptidase	109840000	195870000	267590000	134580000	155980000	123010000	181470000	144910000	118900000	262830000	263670000	221880000	#N/A	#N/A
445		WP_144800507.1	JM81_RS02205	-	OmpA family protein	102230000	199520000	174100000	452410000	506230000	392580000	536590000	405290000	452800000	533770000	464120000	544350000	#N/A	#N/A
446		WP_144800508.1	JM81_RS02210	-	VWA domain-containing protein	823290000	1.0301e+09	968450000	794910000	982390000	667150000	2892700000	2754500000	3.7725e+09	1.7968e+09	963860000	2598700000	#N/A	#N/A
447		WP_144800509.1	JM81_RS02215	+	XdhC family protein	#N/A	#N/A	#N/A	#N/A	#N/A	#N/A	#N/A	#N/A	#N/A	#N/A	#N/A	#N/A	#N/A	#N/A
448		WP_144800510.1	JM81_RS02220	+	nucleotidyltransferase family protein	#N/A	#N/A	#N/A	#N/A	#N/A	#N/A	#N/A	#N/A	#N/A	#N/A	#N/A	#N/A	#N/A	#N/A
449		WP_261374938.1	JM81_RS02225	+	amidohydrolase family protein	97548000	181910000	203310000	69525000	90309000	56295000	149800000	72349000	100590000	121710000	93478000	73859000	#N/A	#N/A
450		WP_179213167.1	JM81_RS18365	-	hypothetical protein	#N/A	#N/A	#N/A	#N/A	#N/A	#N/A	#N/A	#N/A	#N/A	#N/A	#N/A	#N/A	#N/A	#N/A
451		WP_089260398.1	JM81_RS02230	+	sigma-70 family RNA polymerase sigma factor	#N/A	#N/A	#N/A	#N/A	#N/A	#N/A	#N/A	#N/A	#N/A	#N/A	#N/A	#N/A	#N/A	#N/A
452		WP_144800511.1	JM81_RS02235	+	hypothetical protein	#N/A	#N/A	#N/A	#N/A	#N/A	#N/A	#N/A	#N/A	#N/A	#N/A	#N/A	#N/A	#N/A	#N/A
453		WP_144800512.1	JM81_RS02240	-	GntR family transcriptional regulator	0	0	31745000	0	0	0	31404000	0	0	0	0	0	#N/A	#N/A
454		WP_144800513.1	JM81_RS02245	+	hypothetical protein	#N/A	#N/A	#N/A	#N/A	#N/A	#N/A	#N/A	#N/A	#N/A	#N/A	#N/A	#N/A	#N/A	#N/A
455		WP_089260394.1	JM81_RS02250	+	cold shock domain-containing protein	0	0	0	0	0	0	0	0	0	0	0	0	#N/A	#N/A
456		WP_144800514.1	JM81_RS02255	+	EamA family transporter	#N/A	#N/A	#N/A	#N/A	#N/A	#N/A	#N/A	#N/A	#N/A	#N/A	#N/A	#N/A	#N/A	#N/A
457		WP_144800515.1	JM81_RS02260	-	pseudouridine synthase	#N/A	#N/A	#N/A	#N/A	#N/A	#N/A	#N/A	#N/A	#N/A	#N/A	#N/A	#N/A	#N/A	#N/A
458		WP_144800516.1	JM81_RS02265	+	DEAD/DEAH box helicase	0	0	0	56118000	73320000	43712000	56991000	77459000	64898000	133820000	96756000	90431000	#N/A	#N/A
459		WP_144800517.1	JM81_RS02270	-	TonB-dependent receptor plug domain-containing protein	0	0	0	0	0	0	0	0	0	0	0	0	#N/A	#N/A
460		WP_144800518.1	JM81_RS02275	+	alkene reductase	0	0	0	0	0	0	0	0	0	66919000	78271000	0	#N/A	#N/A
461		WP_144800519.1	JM81_RS02280	+	OsmC family protein	0	0	0	88583000	0	0	0	0	62988000	76069000	73102000	70826000	#N/A	#N/A
462		WP_144800520.1	JM81_RS02285	+	SDR family oxidoreductase	#N/A	#N/A	#N/A	#N/A	#N/A	#N/A	#N/A	#N/A	#N/A	#N/A	#N/A	#N/A	#N/A	#N/A
463		WP_144800521.1	JM81_RS02290	+	PQQ-dependent sugar dehydrogenase	176380000	259480000	288350000	231840000	271360000	256340000	313530000	204790000	266260000	268160000	276940000	259630000	#N/A	#N/A
464		WP_222430282.1	JM81_RS02295	+	sugar phosphate isomerase/epimerase	#N/A	#N/A	#N/A	#N/A	#N/A	#N/A	#N/A	#N/A	#N/A	#N/A	#N/A	#N/A	#N/A	#N/A
465		WP_144800522.1	JM81_RS02300	+	aminotransferase class IV	0	0	0	0	0	0	0	0	0	0	0	0	#N/A	#N/A
466		WP_144800523.1	JM81_RS02305	-	hypothetical protein	0	0	0	33760000	34343000	29304000	0	57976000	62683000	122970000	100760000	91229000	#N/A	#N/A
467		WP_027075965.1	JM81_RS02310	+	cold-shock protein	#N/A	#N/A	#N/A	#N/A	#N/A	#N/A	#N/A	#N/A	#N/A	#N/A	#N/A	#N/A	#N/A	#N/A
468		WP_144800524.1	JM81_RS02315	-	helix-turn-helix transcriptional regulator	278040000	309380000	344460000	184710000	271930000	160090000	423300000	344650000	287700000	575490000	392190000	429080000	#N/A	#N/A
469		WP_089260379.1	JM81_RS02320	+	molecular chaperone Tir	0	0	0	0	0	0	0	0	21283000	0	55601000	42297000	#N/A	#N/A
470		WP_089260378.1	JM81_RS02325	+	PspA/IM30 family protein	165230000	183630000	344500000	236550000	204110000	166810000	158230000	123870000	170580000	174890000	156570000	198180000	#N/A	#N/A
471		WP_089260377.1	JM81_RS02330	+	DUF1449 family protein	0	0	66996000	0	0	0	0	0	0	0	0	0	#N/A	#N/A
472		WP_144800525.1	JM81_RS02335	+	flotillin family protein	290250000	673300000	826600000	444700000	535880000	422160000	453290000	236100000	370030000	500020000	427270000	523570000	#N/A	#N/A
473		WP_144800526.1	JM81_RS02340	+	DNA repair ATPase	24518000	75007000	88367000	41754000	43288000	32385000	0	42191000	98057000	71766000	43092000	55700000	#N/A	#N/A
474		WP_058102736.1	JM81_RS02345	+	KTSC domain-containing protein	#N/A	#N/A	#N/A	#N/A	#N/A	#N/A	#N/A	#N/A	#N/A	#N/A	#N/A	#N/A	#N/A	#N/A
475		WP_144800527.1	JM81_RS02350	+	DEAD/DEAH box helicase	0	0	0	0	0	0	0	0	0	0	0	0	#N/A	#N/A
476		WP_144800528.1	JM81_RS02355	+	SDR family oxidoreductase	0	0	0	0	0	0	0	0	0	0	0	0	#N/A	#N/A
477		WP_144800529.1	JM81_RS02360	+	hypothetical protein	66429000	85520000	105500000	119410000	127490000	101700000	120610000	76972000	85183000	101840000	71888000	71410000	#N/A	#N/A
478		WP_144800530.1	JM81_RS02365	+	DUF2490 domain-containing protein	0	0	0	0	0	0	0	0	0	0	0	0	#N/A	#N/A
479		WP_144800531.1	JM81_RS02370	+	hypothetical protein	50598000	70955000	91750000	78619000	64273000	56727000	74834000	0	89370000	51020000	54989000	62244000	#N/A	#N/A
480		WP_144800532.1	JM81_RS02375	+	hypothetical protein	115400000	201720000	242590000	457000000	498990000	367660000	437170000	350220000	373820000	297450000	226830000	257340000	#N/A	#N/A
481		WP_144800533.1	JM81_RS02380	+	DUF1080 domain-containing protein	104890000	134310000	118700000	163880000	140700000	93462000	152980000	120640000	146070000	165590000	158930000	193630000	#N/A	#N/A
482		WP_144800534.1	JM81_RS02385	-	Gfo/Idh/MocA family oxidoreductase	184540000	275850000	274060000	83680000	73310000	71333000	186630000	131570000	157160000	384340000	337400000	374590000	#N/A	GH179
483		WP_144800535.1	JM81_RS02390	+	GreA/GreB family elongation factor	#N/A	#N/A	#N/A	#N/A	#N/A	#N/A	#N/A	#N/A	#N/A	#N/A	#N/A	#N/A	#N/A	#N/A
484		WP_144800536.1	JM81_RS02395	+	catalase	0	14072000	0	0	0	0	154640000	28150000	19254000	55160000	94741000	0	#N/A	#N/A
485		WP_144800537.1	JM81_RS02400	-	tetratricopeptide repeat protein	0	0	0	0	0	0	0	0	34144000	97432000	135130000	121300000	#N/A	#N/A
486		WP_144800538.1	JM81_RS02405	+	fasciclin domain-containing protein	0	109080000	0	0	0	0	0	0	0	0	0	0	#N/A	#N/A
487		WP_222430283.1	JM81_RS02410	-	phytanoyl-CoA dioxygenase family protein	#N/A	#N/A	#N/A	#N/A	#N/A	#N/A	#N/A	#N/A	#N/A	#N/A	#N/A	#N/A	#N/A	#N/A
488		WP_144800539.1	JM81_RS02415	+	AraC family transcriptional regulator	#N/A	#N/A	#N/A	#N/A	#N/A	#N/A	#N/A	#N/A	#N/A	#N/A	#N/A	#N/A	#N/A	#N/A
489		WP_144800540.1	JM81_RS02420	-	DUF4494 domain-containing protein	0	0	0	0	0	0	0	0	0	0	0	0	#N/A	#N/A
490		WP_144800541.1	JM81_RS02425	+	DUF4242 domain-containing protein	#N/A	#N/A	#N/A	#N/A	#N/A	#N/A	#N/A	#N/A	#N/A	#N/A	#N/A	#N/A	#N/A	#N/A
491		WP_144800542.1	JM81_RS02430	+	NnrU family protein	#N/A	#N/A	#N/A	#N/A	#N/A	#N/A	#N/A	#N/A	#N/A	#N/A	#N/A	#N/A	#N/A	#N/A
492		WP_144800543.1	JM81_RS02435	+	group 1 truncated hemoglobin	#N/A	#N/A	#N/A	#N/A	#N/A	#N/A	#N/A	#N/A	#N/A	#N/A	#N/A	#N/A	#N/A	#N/A
493		WP_144800544.1	JM81_RS02440	+	FAD-binding oxidoreductase	0	0	0	0	0	0	0	0	0	0	0	0	#N/A	AA7
494		WP_089260615.1	JM81_RS02445	-	type 1 glutamine amidotransferase domain-containing protein	53625000	108730000	107140000	93432000	70675000	69384000	113960000	56339000	70102000	73551000	91382000	73511000	#N/A	#N/A
495		WP_144800545.1	JM81_RS02450	-	NADP-dependent oxidoreductase	117710000	171430000	217930000	218020000	153770000	134520000	220140000	143840000	117960000	171180000	171750000	143990000	#N/A	#N/A
496		WP_186435513.1	JM81_RS02455	+	alpha/beta fold hydrolase	#N/A	#N/A	#N/A	#N/A	#N/A	#N/A	#N/A	#N/A	#N/A	#N/A	#N/A	#N/A	#N/A	#N/A
497		WP_144800547.1	JM81_RS02460	-	NAD-dependent succinate-semialdehyde dehydrogenase	0	0	0	0	0	0	0	0	0	0	0	0	#N/A	#N/A
498		WP_144800548.1	JM81_RS02465	-	SDR family oxidoreductase	0	0	0	0	0	0	0	0	0	0	0	0	#N/A	#N/A
499		WP_186435613.1	JM81_RS02470	-	helix-turn-helix domain-containing protein	#N/A	#N/A	#N/A	#N/A	#N/A	#N/A	#N/A	#N/A	#N/A	#N/A	#N/A	#N/A	#N/A	#N/A
500		WP_144800550.1	JM81_RS02475	+	NAD(P)H-dependent oxidoreductase	0	18492000	26978000	0	0	0	1297300000	1230700000	1.0346e+09	0	0	0	#N/A	#N/A
501		WP_144800551.1	JM81_RS02480	+	DUF4437 domain-containing protein	0	14507000	0	0	0	0	2486000000	1.9312e+09	2554600000	0	0	0	#N/A	#N/A
502		WP_186435514.1	JM81_RS18370	+	hypothetical protein	#N/A	#N/A	#N/A	#N/A	#N/A	#N/A	#N/A	#N/A	#N/A	#N/A	#N/A	#N/A	#N/A	#N/A
503		WP_144800552.1	JM81_RS02485	+	MarC family protein	#N/A	#N/A	#N/A	#N/A	#N/A	#N/A	#N/A	#N/A	#N/A	#N/A	#N/A	#N/A	#N/A	#N/A
504		WP_089260343.1	JM81_RS02490	+	NAD(P)H-dependent oxidoreductase	0	0	36416000	0	21698000	20226000	179870000	159250000	121170000	0	41364000	0	#N/A	#N/A
505		WP_144800553.1	JM81_RS02495	+	monovalent cation:proton antiporter-2 (CPA2) family protein	0	0	0	0	0	0	0	0	0	0	0	0	#N/A	#N/A
506		WP_261374939.1	JM81_RS18565	+	hypothetical protein	#N/A	#N/A	#N/A	#N/A	#N/A	#N/A	#N/A	#N/A	#N/A	#N/A	#N/A	#N/A	#N/A	#N/A
507		WP_144800554.1	JM81_RS02500	-	DEAD/DEAH box helicase	0	0	0	0	0	0	0	0	0	0	0	0	#N/A	#N/A
508		WP_144805559.1	JM81_RS02505	-	DMT family transporter	#N/A	#N/A	#N/A	#N/A	#N/A	#N/A	#N/A	#N/A	#N/A	#N/A	#N/A	#N/A	#N/A	#N/A
509		WP_144800555.1	JM81_RS02510	-	iron-containing alcohol dehydrogenase	34527000	78378000	106270000	17315000	0	15142000	92224000	64586000	44208000	102020000	45250000	71903000	#N/A	#N/A
510		WP_144800556.1	JM81_RS02515	-	NAD(P)H-dependent oxidoreductase	34394000	0	65326000	66817000	71685000	51021000	200710000	188280000	0	141970000	115920000	109650000	#N/A	#N/A
511		WP_144800557.1	JM81_RS02520	-	NAD(P)H-binding protein	89001000	102920000	176140000	67865000	0	0	139710000	171810000	132900000	141510000	155200000	128590000	#N/A	#N/A
512		WP_144800558.1	JM81_RS02525	-	TetR/AcrR family transcriptional regulator	0	0	0	0	0	0	0	0	0	27580000	20140000	0	#N/A	#N/A
513		WP_186435515.1	JM81_RS02530	+	patatin-like phospholipase family protein	63766000	67679000	127850000	0	0	0	0	0	0	0	0	95151000	#N/A	#N/A
514		WP_144800560.1	JM81_RS02535	+	LLM class flavin-dependent oxidoreductase	23501000	49321000	31409000	41144000	42534000	31683000	62354000	40513000	55771000	82430000	67713000	71950000	#N/A	#N/A
515		WP_144800561.1	JM81_RS02540	+	ATP-binding protein	137760000	240140000	264230000	208910000	196140000	120870000	204940000	216390000	250320000	246560000	365990000	497800000	#N/A	#N/A
516		WP_010520183.1	JM81_RS02545	-	helix-turn-helix transcriptional regulator	#N/A	#N/A	#N/A	#N/A	#N/A	#N/A	#N/A	#N/A	#N/A	#N/A	#N/A	#N/A	#N/A	#N/A
517		WP_186435516.1		-	hypothetical protein	#N/A	#N/A	#N/A	#N/A	#N/A	#N/A	#N/A	#N/A	#N/A	#N/A	#N/A	#N/A	#N/A	#N/A
518		WP_089260322.1	JM81_RS02550	-	response regulator	#N/A	#N/A	#N/A	#N/A	#N/A	#N/A	#N/A	#N/A	#N/A	#N/A	#N/A	#N/A	#N/A	#N/A
519		WP_144800562.1	JM81_RS02555	+	heme peroxidase family protein	0	37482000	0	0	0	0	0	0	0	0	0	0	#N/A	#N/A
520		WP_144800563.1	JM81_RS02560	+	hypothetical protein	#N/A	#N/A	#N/A	#N/A	#N/A	#N/A	#N/A	#N/A	#N/A	#N/A	#N/A	#N/A	#N/A	#N/A
521		WP_261374940.1	JM81_RS02565	+	DUF4382 domain-containing protein	31718000	0	0	135740000	147920000	100240000	169710000	147370000	158240000	208010000	186530000	217060000	#N/A	#N/A
522		WP_261374941.1	JM81_RS18570	-	hypothetical protein	#N/A	#N/A	#N/A	#N/A	#N/A	#N/A	#N/A	#N/A	#N/A	#N/A	#N/A	#N/A	#N/A	#N/A
523		WP_144800565.1	JM81_RS02570	+	S8 family serine peptidase	0	0	0	0	0	0	0	0	0	0	0	0	#N/A	#N/A
524		WP_144800566.1	JM81_RS02575	+	hypothetical protein	#N/A	#N/A	#N/A	#N/A	#N/A	#N/A	#N/A	#N/A	#N/A	#N/A	#N/A	#N/A	#N/A	#N/A
525		WP_144800567.1	JM81_RS02580	+	hypothetical protein	0	0	0	0	0	0	0	0	0	0	0	0	#N/A	#N/A
526		WP_144800568.1	JM81_RS02585	+	Lacal_2735 family protein	#N/A	#N/A	#N/A	#N/A	#N/A	#N/A	#N/A	#N/A	#N/A	#N/A	#N/A	#N/A	#N/A	#N/A
527		WP_144800569.1	JM81_RS02590	+	DoxX family protein	#N/A	#N/A	#N/A	#N/A	#N/A	#N/A	#N/A	#N/A	#N/A	#N/A	#N/A	#N/A	#N/A	#N/A
528		WP_144800570.1	JM81_RS02595	-	DoxX family protein	#N/A	#N/A	#N/A	#N/A	#N/A	#N/A	#N/A	#N/A	#N/A	#N/A	#N/A	#N/A	#N/A	#N/A
529		WP_144800571.1	JM81_RS02600	+	NAD(P)/FAD-dependent oxidoreductase	0	59760000	0	0	0	46945000	0	59412000	52846000	0	0	0	#N/A	#N/A
530		WP_144800572.1	JM81_RS02605	+	hypothetical protein	#N/A	#N/A	#N/A	#N/A	#N/A	#N/A	#N/A	#N/A	#N/A	#N/A	#N/A	#N/A	#N/A	#N/A
531		WP_144800573.1	JM81_RS02610	-	LytTR family DNA-binding domain-containing protein	#N/A	#N/A	#N/A	#N/A	#N/A	#N/A	#N/A	#N/A	#N/A	#N/A	#N/A	#N/A	#N/A	#N/A
532		WP_144800574.1	JM81_RS02615	-	histidine kinase	#N/A	#N/A	#N/A	#N/A	#N/A	#N/A	#N/A	#N/A	#N/A	#N/A	#N/A	#N/A	#N/A	#N/A
533		WP_144800575.1	JM81_RS02620	+	serine hydrolase	#N/A	#N/A	#N/A	#N/A	#N/A	#N/A	#N/A	#N/A	#N/A	#N/A	#N/A	#N/A	#N/A	#N/A
534		WP_144800576.1	JM81_RS02625	+	hypothetical protein	0	0	0	0	0	0	0	0	0	0	0	0	#N/A	#N/A
535		WP_144800577.1	JM81_RS02630	+	protein-glutamine glutaminase family protein	#N/A	#N/A	#N/A	#N/A	#N/A	#N/A	#N/A	#N/A	#N/A	#N/A	#N/A	#N/A	#N/A	#N/A
536		WP_144800578.1	JM81_RS02635	+	amidohydrolase family protein	0	0	0	0	0	0	0	0	0	0	0	0	#N/A	#N/A
537		WP_144800579.1	JM81_RS02640	-	type II toxin-antitoxin system RnlB family antitoxin	#N/A	#N/A	#N/A	#N/A	#N/A	#N/A	#N/A	#N/A	#N/A	#N/A	#N/A	#N/A	#N/A	#N/A
538		WP_144800580.1	JM81_RS02645	-	type II toxin-antitoxin system RnlA family toxin	156300000	258400000	300420000	211860000	222760000	181610000	255120000	232090000	225400000	293700000	290440000	327240000	#N/A	#N/A
539		WP_144800581.1	JM81_RS02650	+	ribonuclease HIII	55381000	90247000	111860000	72350000	66426000	55199000	84745000	97091000	67913000	89750000	80991000	99711000	#N/A	#N/A
540		WP_144800582.1	JM81_RS02655	+	hypothetical protein	0	0	0	0	0	0	0	0	0	0	0	0	#N/A	#N/A
541		WP_144800583.1	JM81_RS02660	+	DUF2384 domain-containing protein	41619000	0	0	0	0	0	0	0	0	66414000	45865000	0	#N/A	#N/A
542		WP_144800584.1	JM81_RS02665	+	RES family NAD+ phosphorylase	0	0	140760000	0	0	0	62703000	0	0	144120000	0	0	#N/A	#N/A
543		WP_089260297.1	JM81_RS02670	-	cold-shock protein	#N/A	#N/A	#N/A	#N/A	#N/A	#N/A	#N/A	#N/A	#N/A	#N/A	#N/A	#N/A	#N/A	#N/A
544		WP_144800585.1	JM81_RS02675	-	nucleoside deaminase	0	0	0	0	0	0	0	0	0	0	0	0	#N/A	#N/A
545		WP_144800586.1	JM81_RS02680	-	hypothetical protein	0	0	0	0	0	0	0	0	0	0	0	0	#N/A	#N/A
546		WP_261374942.1	JM81_RS02685	-	TlpA disulfide reductase family protein	17957000	0	0	0	0	16254000	0	0	0	0	0	0	#N/A	#N/A
547		WP_144800587.1	JM81_RS02690	-	DUF1080 domain-containing protein	90156000	81887000	78806000	104410000	102710000	53350000	88172000	92887000	80357000	0	74265000	94269000	#N/A	#N/A
548		WP_144800588.1	JM81_RS02695	-	peptidylprolyl isomerase	0	0	0	0	0	0	0	0	0	0	0	63404000	#N/A	#N/A
549		WP_144800589.1	JM81_RS02700	+	TolB family protein	64751000	114470000	117500000	0	0	0	63793000	71652000	64446000	90454000	130650000	139370000	#N/A	#N/A
550		WP_144800590.1	JM81_RS02705	-	DUF4251 domain-containing protein	109310000	278890000	287790000	0	0	0	0	0	0	0	0	0	#N/A	#N/A
551		WP_144800591.1	JM81_RS02710	-	hypothetical protein	#N/A	#N/A	#N/A	#N/A	#N/A	#N/A	#N/A	#N/A	#N/A	#N/A	#N/A	#N/A	#N/A	#N/A
552		WP_144800592.1	JM81_RS02715	-	hypothetical protein	#N/A	#N/A	#N/A	#N/A	#N/A	#N/A	#N/A	#N/A	#N/A	#N/A	#N/A	#N/A	#N/A	#N/A
553		WP_089260611.1	JM81_RS02720	+	HPF/RaiA family ribosome-associated protein	287500000	441980000	474090000	136970000	182330000	126000000	291090000	254070000	232030000	429080000	575170000	452670000	#N/A	#N/A
554		WP_144800593.1	JM81_RS02725	-	hypothetical protein	#N/A	#N/A	#N/A	#N/A	#N/A	#N/A	#N/A	#N/A	#N/A	#N/A	#N/A	#N/A	#N/A	#N/A
555		WP_144800594.1	JM81_RS02730	-	nitroreductase family protein	0	0	0	0	0	0	0	0	0	0	0	0	#N/A	#N/A
556		WP_089260287.1	JM81_RS02735	+	TerC family protein	#N/A	#N/A	#N/A	#N/A	#N/A	#N/A	#N/A	#N/A	#N/A	#N/A	#N/A	#N/A	#N/A	#N/A
557		WP_144800595.1	JM81_RS02740	-	phosphopantetheine-binding protein	#N/A	#N/A	#N/A	#N/A	#N/A	#N/A	#N/A	#N/A	#N/A	#N/A	#N/A	#N/A	#N/A	#N/A
558		WP_144800596.1	JM81_RS02745	-	beta-ketoacyl-[acyl-carrier-protein] synthase family protein	#N/A	#N/A	#N/A	#N/A	#N/A	#N/A	#N/A	#N/A	#N/A	#N/A	#N/A	#N/A	#N/A	#N/A
559		WP_144800597.1	JM81_RS02750	-	beta-hydroxyacyl-ACP dehydratase	#N/A	#N/A	#N/A	#N/A	#N/A	#N/A	#N/A	#N/A	#N/A	#N/A	#N/A	#N/A	#N/A	#N/A
560		WP_144800598.1	JM81_RS02755	-	SDR family oxidoreductase	0	0	0	0	29221000	0	59598000	0	40337000	68919000	0	0	#N/A	#N/A
561		WP_144800599.1	JM81_RS02760	-	type III polyketide synthase	19525000	66049000	0	32764000	38854000	0	32020000	29019000	24143000	38644000	35417000	30973000	#N/A	#N/A
562		WP_144800600.1	JM81_RS02765	-	methyltransferase domain-containing protein	#N/A	#N/A	#N/A	#N/A	#N/A	#N/A	#N/A	#N/A	#N/A	#N/A	#N/A	#N/A	#N/A	#N/A
563		WP_144800601.1	JM81_RS02770	-	NAD(P)/FAD-dependent oxidoreductase	#N/A	#N/A	#N/A	#N/A	#N/A	#N/A	#N/A	#N/A	#N/A	#N/A	#N/A	#N/A	#N/A	#N/A
564		WP_144800602.1	JM81_RS02775	-	OmpA family protein	430260000	473670000	588920000	576810000	438550000	290840000	499420000	451010000	549220000	529510000	452860000	743530000	#N/A	#N/A
565		WP_144800603.1	JM81_RS02780	-	lipocalin family protein	77499000	105910000	111850000	157270000	129640000	97850000	147210000	146470000	152030000	191230000	171580000	192540000	#N/A	#N/A
566		WP_261374943.1	JM81_RS02785	-	dehydrogenase E1 component subunit alpha/beta	93748000	225500000	229850000	124780000	141080000	121230000	168080000	127780000	115450000	181540000	158160000	166640000	#N/A	#N/A
567		WP_144800604.1	JM81_RS02790	+	2-oxoglutarate and iron-dependent oxygenase domain-containing protein	365300000	785940000	617840000	499800000	551030000	365780000	771210000	521160000	613870000	594050000	564530000	586930000	#N/A	#N/A
568		WP_144800605.1	JM81_RS02795	+	translation initiation factor	#N/A	#N/A	#N/A	#N/A	#N/A	#N/A	#N/A	#N/A	#N/A	#N/A	#N/A	#N/A	#N/A	#N/A
569		WP_144800606.1	JM81_RS02800	+	DUF1835 domain-containing protein	244880000	451780000	437660000	215930000	294210000	256150000	376660000	326710000	295650000	469310000	586770000	489740000	#N/A	#N/A
570		WP_144800607.1	JM81_RS02805	+	nucleoside phosphorylase	76641000	163540000	135960000	92789000	121500000	99125000	228540000	185700000	169480000	213590000	231350000	211840000	#N/A	#N/A
571		WP_144800608.1	JM81_RS02810	+	polyphosphate kinase 1	0	71214000	39264000	33421000	46411000	41630000	71557000	40000000	34416000	59625000	36096000	45445000	#N/A	#N/A
572		WP_144800609.1	JM81_RS02815	+	substrate-binding domain-containing protein	0	71251000	84750000	0	39792000	0	47588000	74934000	33010000	68872000	37665000	39527000	#N/A	#N/A
573		WP_089260272.1	JM81_RS02820	-	response regulator	112690000	186870000	211050000	221600000	245140000	164490000	310770000	229640000	166110000	394770000	647830000	532360000	#N/A	#N/A
574		WP_144800610.1	JM81_RS02825	-	uracil-DNA glycosylase	0	0	0	0	0	0	0	0	0	0	0	0	#N/A	#N/A
575		WP_144800611.1	JM81_RS02830	+	DNA mismatch repair protein MutS	37880000	80395000	84530000	39764000	65408000	34608000	99301000	75050000	61351000	98394000	82291000	80230000	#N/A	#N/A
576		WP_144800612.1	JM81_RS02835	+	DCC1-like thiol-disulfide oxidoreductase family protein	0	0	0	0	0	0	0	0	0	0	0	0	#N/A	#N/A
577		WP_144800613.1	JM81_RS02840	+	DUF748 domain-containing protein	0	0	0	0	0	0	0	0	0	0	0	0	#N/A	#N/A
578		WP_144800614.1	JM81_RS02845	+	DUF1206 domain-containing protein	#N/A	#N/A	#N/A	#N/A	#N/A	#N/A	#N/A	#N/A	#N/A	#N/A	#N/A	#N/A	#N/A	#N/A
579		WP_144800615.1	JM81_RS02850	-	dicarboxylate/amino acid:cation symporter	59588000	201770000	182410000	124520000	175460000	109610000	152120000	112520000	86007000	216470000	112340000	197640000	#N/A	#N/A
580		WP_144800616.1	JM81_RS02855	-	chorismate synthase	281650000	478040000	490220000	490380000	504020000	474080000	713680000	513970000	625310000	648470000	661150000	790950000	#N/A	#N/A
581		WP_144800617.1	JM81_RS02860	+	UDP-2,3-diacylglucosamine diphosphatase	0	0	0	55860000	42033000	37707000	69278000	42864000	43477000	0	0	0	#N/A	#N/A
582		WP_144800618.1	JM81_RS02865	-	FAD-binding and (Fe-S)-binding domain-containingprotein	54830000	107510000	117530000	47608000	70917000	54252000	91837000	80846000	71008000	75503000	62309000	68822000	#N/A	#N/A
583		WP_089260608.1	JM81_RS02870	+	hypothetical protein	665750000	720320000	861120000	792280000	836410000	573510000	967970000	637980000	835300000	662430000	850480000	1146100000	#N/A	#N/A
584		WP_144800619.1	JM81_RS02875	+	TlpA disulfide reductase family protein	396410000	697010000	725540000	800900000	710250000	581500000	813460000	606320000	713870000	795220000	618270000	755670000	#N/A	#N/A
585		WP_144800620.1	JM81_RS02880	-	hypothetical protein	84149000	364320000	0	144910000	303790000	0	311340000	322410000	402670000	1174600000	1.5639e+09	768210000	#N/A	#N/A
586		WP_144800621.1	JM81_RS02885	-	rhomboid family intramembrane serine protease	#N/A	#N/A	#N/A	#N/A	#N/A	#N/A	#N/A	#N/A	#N/A	#N/A	#N/A	#N/A	#N/A	#N/A
587		WP_144800622.1	JM81_RS02890	+	lysophospholipid acyltransferase family protein	14902000	0	0	0	0	29410000	0	0	0	37403000	0	0	#N/A	#N/A
588		WP_144800623.1	JM81_RS02895	-	phosphoglucosamine mutase	470500000	773830000	883460000	708430000	719070000	646050000	857240000	525260000	601430000	770300000	773860000	823520000	#N/A	#N/A
589		WP_144800624.1	JM81_RS02900	+	acyl carrier protein phosphodiesterase	26184000	52102000	68037000	41102000	67259000	38481000	0	0	0	90328000	0	88333000	#N/A	#N/A
590		WP_144800625.1	JM81_RS02905	+	gamma-glutamyltransferase	105320000	118350000	145490000	106310000	140830000	119770000	153120000	131940000	146640000	146090000	152770000	143220000	#N/A	#N/A
591		WP_144800626.1	JM81_RS02910	+	hypothetical protein	0	0	0	0	0	0	0	26104000	0	0	0	0	#N/A	#N/A
592		WP_089260254.1	JM81_RS02915	+	GNAT family N-acetyltransferase	91374000	162910000	187400000	110910000	114030000	100770000	147900000	0	121490000	140470000	0	125660000	#N/A	#N/A
593		WP_089260253.1	JM81_RS02920	-	LexA family transcriptional regulator	45451000	95051000	102450000	0	0	0	77912000	0	78106000	128160000	127620000	120400000	#N/A	#N/A
594		WP_144800627.1	JM81_RS02925	+	putative DNA modification/repair radical SAM protein	#N/A	#N/A	#N/A	#N/A	#N/A	#N/A	#N/A	#N/A	#N/A	#N/A	#N/A	#N/A	#N/A	#N/A
595		WP_144800628.1	JM81_RS02930	+	TIGR03915 family putative DNA repair protein	#N/A	#N/A	#N/A	#N/A	#N/A	#N/A	#N/A	#N/A	#N/A	#N/A	#N/A	#N/A	#N/A	#N/A
596		WP_144800629.1	JM81_RS02935	+	DUF3095 family protein	0	0	0	0	0	0	0	0	0	0	0	0	#N/A	#N/A
597		WP_144800630.1	JM81_RS02940	+	OsmC family protein	0	0	0	0	0	0	0	0	0	66214000	0	85205000	#N/A	#N/A
598		WP_144800631.1	JM81_RS02945	+	VOC family protein	#N/A	#N/A	#N/A	#N/A	#N/A	#N/A	#N/A	#N/A	#N/A	#N/A	#N/A	#N/A	#N/A	#N/A
599		WP_144800632.1	JM81_RS02950	-	hypothetical protein	112140000	154440000	220600000	183260000	161640000	117880000	173620000	151130000	168450000	179530000	136280000	163930000	#N/A	#N/A
600		WP_186435517.1	JM81_RS02955	+	ThuA domain-containing protein	0	0	100630000	0	87478000	0	0	0	0	0	0	0	#N/A	#N/A
601		WP_144800633.1	JM81_RS02960	-	nuclear transport factor 2 family protein	0	0	0	0	0	0	0	0	0	0	0	0	#N/A	#N/A
602		WP_089260246.1	JM81_RS02965	+	3-methyl-2-oxobutanoate hydroxymethyltransferase	627120000	1103900000	1.0473e+09	731350000	778460000	574700000	1200100000	1.0143e+09	897980000	909580000	1084100000	969420000	#N/A	#N/A
603		WP_144800634.1	JM81_RS02970	+	signal peptidase II	#N/A	#N/A	#N/A	#N/A	#N/A	#N/A	#N/A	#N/A	#N/A	#N/A	#N/A	#N/A	#N/A	#N/A
604		WP_144800635.1	JM81_RS02975	+	RNA pseudouridine synthase	#N/A	#N/A	#N/A	#N/A	#N/A	#N/A	#N/A	#N/A	#N/A	#N/A	#N/A	#N/A	#N/A	#N/A
605		WP_245838868.1	JM81_RS02980	+	DUF4252 domain-containing protein	287690000	450770000	399510000	168430000	213660000	0	301360000	244490000	272700000	315180000	296950000	256280000	#N/A	#N/A
606		WP_261374944.1	JM81_RS02985	-	DMT family transporter	#N/A	#N/A	#N/A	#N/A	#N/A	#N/A	#N/A	#N/A	#N/A	#N/A	#N/A	#N/A	#N/A	#N/A
607		WP_089260242.1	JM81_RS02990	-	hypothetical protein	32577000	66107000	44813000	67828000	57755000	45992000	61553000	53047000	43582000	0	79006000	103670000	#N/A	#N/A
608		WP_144800637.1	JM81_RS02995	+	2-isopropylmalate synthase	254430000	524500000	533220000	561510000	574420000	411450000	967990000	673800000	710680000	966000000	745280000	916280000	#N/A	#N/A
609		WP_089260240.1	JM81_RS03000	+	3-isopropylmalate dehydrogenase	47617000	71664000	67991000	0	43468000	35218000	117390000	99831000	37679000	237770000	138300000	75135000	#N/A	#N/A
610		WP_144800638.1	JM81_RS03005	-	TlpA disulfide reductase family protein	22977000	0	50239000	33054000	39931000	22843000	0	28989000	42311000	38747000	40210000	0	#N/A	#N/A
611		WP_144800639.1	JM81_RS03010	+	phenylalanine--tRNA ligase subunit beta	168340000	410640000	436380000	378720000	434260000	331380000	486300000	321640000	330800000	416330000	395950000	540370000	#N/A	#N/A
612		WP_144800640.1	JM81_RS03015	-	fasciclin domain-containing protein	#N/A	#N/A	#N/A	#N/A	#N/A	#N/A	#N/A	#N/A	#N/A	#N/A	#N/A	#N/A	#N/A	#N/A
613		WP_144800641.1	JM81_RS03020	+	hypothetical protein	#N/A	#N/A	#N/A	#N/A	#N/A	#N/A	#N/A	#N/A	#N/A	#N/A	#N/A	#N/A	#N/A	#N/A
614		WP_144800642.1	JM81_RS03025	-	hypothetical protein	0	0	0	0	0	0	0	0	0	0	0	0	#N/A	#N/A
615		WP_089260234.1	JM81_RS03030	-	ATP-binding cassette domain-containing protein	251980000	403270000	450260000	318750000	308290000	297350000	468310000	406140000	393310000	499340000	498320000	544070000	#N/A	#N/A
616		WP_144800643.1	JM81_RS03035	+	transaldolase	0	0	0	59947000	70297000	60708000	252250000	203430000	207370000	251150000	220300000	273860000	#N/A	#N/A
617		WP_144800644.1	JM81_RS03040	-	SDR family oxidoreductase	40315000	68726000	53412000	96795000	112060000	54160000	117400000	55055000	75790000	122930000	116970000	118260000	#N/A	#N/A
618			JM81_RS03045	-	signal recognition particle sRNA small type	#N/A	#N/A	#N/A	#N/A	#N/A	#N/A	#N/A	#N/A	#N/A	#N/A	#N/A	#N/A	#N/A	#N/A
619		WP_144800645.1	JM81_RS03050	+	glutaminyl-peptide cyclotransferase	98604000	175770000	188540000	136930000	148840000	122580000	209910000	188350000	188660000	248210000	223580000	253000000	#N/A	#N/A
620		WP_144800646.1	JM81_RS03055	+	acyl-CoA thioesterase	17613000	0	32810000	33292000	29148000	0	36189000	28431000	33911000	36552000	33392000	43331000	#N/A	#N/A
621		WP_261374945.1	JM81_RS03060	+	hypothetical protein	0	0	0	0	0	0	0	0	0	0	0	0	#N/A	#N/A
622		WP_144800647.1	JM81_RS03065	+	LytTR family DNA-binding domain-containing protein	#N/A	#N/A	#N/A	#N/A	#N/A	#N/A	#N/A	#N/A	#N/A	#N/A	#N/A	#N/A	#N/A	#N/A
623		WP_186435518.1	JM81_RS18380	+	hypothetical protein	#N/A	#N/A	#N/A	#N/A	#N/A	#N/A	#N/A	#N/A	#N/A	#N/A	#N/A	#N/A	#N/A	#N/A
624		WP_144800648.1	JM81_RS03070	+	histidine kinase	35229000	69488000	79275000	41874000	58186000	42258000	0	50656000	41430000	0	58856000	59198000	#N/A	#N/A
625		WP_089260226.1	JM81_RS03075	+	response regulator transcription factor	119870000	171000000	166150000	109990000	124510000	91878000	191430000	182830000	163250000	216760000	203280000	199920000	#N/A	#N/A
626		WP_144800649.1	JM81_RS03080	+	hypothetical protein	0	0	0	0	0	0	0	0	0	0	0	0	#N/A	#N/A
627		WP_144800650.1	JM81_RS03085	-	serine hydroxymethyltransferase	1336300000	1.7918e+09	2359800000	2.9392e+09	3.1033e+09	2215300000	3.6054e+09	3.5063e+09	3.8247e+09	4334500000	3.5187e+09	4578200000	#N/A	#N/A
628		WP_144800651.1	JM81_RS03090	+	hypothetical protein	93221000	184200000	197860000	97349000	102890000	86177000	164050000	136920000	156040000	126420000	122700000	135490000	#N/A	#N/A
629		WP_144800652.1	JM81_RS03095	-	bacillithiol system redox-active protein YtxJ	0	80674000	113000000	92095000	0	0	0	74912000	0	182180000	195010000	0	#N/A	#N/A
630		WP_089260221.1	JM81_RS03100	+	ATP-dependent chaperone ClpB	36765000	55695000	62415000	114860000	128590000	109080000	213060000	126700000	140740000	184220000	176420000	186030000	#N/A	#N/A
631		WP_089260220.1	JM81_RS03105	+	TetR/AcrR family transcriptional regulator	114850000	215460000	260630000	210360000	193060000	123400000	312300000	229990000	269860000	178540000	182120000	168720000	#N/A	#N/A
632		WP_144800653.1	JM81_RS03110	-	PorP/SprF family type IX secretion system membrane protein	133600000	233720000	263100000	125050000	157900000	121320000	197590000	129690000	135670000	193310000	184660000	161430000	#N/A	#N/A
633		WP_144800654.1	JM81_RS03115	+	histidine phosphatase family protein	589530000	800780000	787030000	520500000	375690000	440840000	620480000	465280000	623340000	471710000	392750000	437600000	#N/A	#N/A
634		WP_089260217.1	JM81_RS03120	+	SsrA-binding protein SmpB	88695000	115200000	128330000	67409000	99410000	0	137460000	0	119940000	197610000	121720000	141180000	#N/A	#N/A
635		WP_089260216.1	JM81_RS03125	-	protein-L-isoaspartate(D-aspartate) O-methyltransferase	0	0	0	0	102250000	88954000	148950000	118660000	122950000	153370000	181120000	133900000	#N/A	#N/A
636		WP_144805565.1	JM81_RS03130	+	Gfo/Idh/MocA family oxidoreductase	137080000	249270000	220070000	199230000	188470000	175800000	373840000	270980000	264240000	366370000	332190000	373490000	#N/A	#N/A
637		WP_144800655.1	JM81_RS03135	+	3-hydroxyacyl-CoA dehydrogenase NAD-binding domain-containing protein	93306000	163660000	197220000	162050000	225850000	134430000	188460000	172850000	200300000	269900000	195970000	262040000	#N/A	#N/A
638		WP_144800656.1	JM81_RS03140	+	YggS family pyridoxal phosphate-dependent enzyme	144150000	293300000	244000000	192380000	224830000	160980000	274340000	209610000	248750000	314090000	262490000	271110000	#N/A	#N/A
639		WP_144800657.1	JM81_RS03145	+	exonuclease domain-containing protein	0	0	0	0	0	0	0	0	0	0	0	0	#N/A	#N/A
640		WP_089260211.1	JM81_RS03150	+	ion transporter	#N/A	#N/A	#N/A	#N/A	#N/A	#N/A	#N/A	#N/A	#N/A	#N/A	#N/A	#N/A	#N/A	#N/A
641		WP_144800658.1	JM81_RS03155	+	tRNA (adenosine(37)-N6)-dimethylallyltransferaseMiaA	20209000	0	33376000	0	30577000	31327000	0	39629000	28618000	43214000	0	0	#N/A	#N/A
642		WP_144800659.1	JM81_RS03160	+	gluconokinase	58012000	109450000	120920000	63934000	68646000	37962000	61429000	63296000	74548000	84761000	0	72028000	#N/A	#N/A
643		WP_089260209.1	JM81_RS03165	-	response regulator transcription factor	1.4685e+09	2450000000	2244800000	1.0659e+09	1095100000	858910000	2268200000	1.6939e+09	1.8358e+09	2302600000	2.1309e+09	2676800000	#N/A	#N/A
644		WP_144800660.1	JM81_RS03170	-	HAMP domain-containing sensor histidine kinase	0	0	53047000	25671000	0	0	29811000	37926000	40412000	40630000	48795000	50706000	#N/A	#N/A
645		WP_144800661.1	JM81_RS03175	-	dephospho-CoA kinase	25823000	27027000	33242000	36275000	41838000	26443000	33988000	25127000	34724000	50992000	31563000	35850000	#N/A	#N/A
646		WP_144800662.1	JM81_RS03180	-	CdaR family protein	0	0	0	0	34672000	0	0	0	0	0	0	0	#N/A	#N/A
647		WP_144800663.1	JM81_RS03185	-	glycosyltransferase	0	0	0	0	0	0	0	0	0	0	0	0	#N/A	GT2
648		WP_089260204.1	JM81_RS03190	-	SDR family oxidoreductase	1.5351e+09	1.6218e+09	2561100000	2.0776e+09	1.7648e+09	1.8316e+09	2.0796e+09	1.6341e+09	1.8089e+09	2396200000	2286300000	2432800000	#N/A	#N/A
649		WP_144800664.1	JM81_RS03195	-	DNA repair protein RecN	93036000	206330000	177950000	112900000	180370000	139600000	178460000	193560000	194620000	310370000	240350000	282040000	#N/A	#N/A
650		WP_089260202.1	JM81_RS03200	-	DUF4835 family protein	44257000	72718000	87401000	73044000	84083000	44937000	109170000	97333000	81517000	107300000	127940000	91876000	#N/A	#N/A
651		WP_144800665.1	JM81_RS03205	-	bifunctional phosphopantothenoylcysteine decarboxylase/phosphopantothenate--cysteine ligase CoaBC	46990000	87304000	92351000	47656000	46863000	41944000	0	55080000	0	0	45145000	52600000	#N/A	#N/A
652		WP_171017225.1	JM81_RS03210	-	DNA-directed RNA polymerase subunit omega	0	0	494870000	472710000	297690000	298060000	527390000	586530000	512310000	487860000	584730000	820080000	#N/A	#N/A
653		WP_245838862.1	JM81_RS03215	-	outer membrane protein assembly factor BamD	329730000	356960000	369770000	408540000	351520000	296680000	720340000	551770000	664290000	894330000	659000000	1.0198e+09	#N/A	#N/A
654		WP_089260199.1	JM81_RS03220	-	4-hydroxy-tetrahydrodipicolinate synthase	19338000	0	0	103620000	111080000	74390000	172330000	172580000	168180000	309830000	269070000	319860000	#N/A	#N/A
655		WP_089260198.1	JM81_RS03225	-	hypothetical protein	0	116520000	0	0	0	0	162490000	0	0	0	0	0	#N/A	#N/A
656		WP_144800666.1	JM81_RS03230	+	5'-nucleotidase	56973000	0	0	88917000	0	78880000	0	73296000	95349000	124130000	109680000	115670000	#N/A	#N/A
657		WP_144800667.1	JM81_RS03235	+	metallophosphatase	46641000	69453000	82272000	65075000	65187000	52012000	65452000	71794000	44999000	93840000	72471000	96732000	#N/A	#N/A
658		WP_186435519.1	JM81_RS03240	+	GNAT family N-acetyltransferase	56617000	109040000	115560000	0	66377000	37927000	0	0	90511000	96310000	0	73515000	#N/A	#N/A
659		WP_144800668.1	JM81_RS03245	+	glycosyl hydrolase 115 family protein	4074500	23181000	25755000	0	0	0	723880000	482120000	526510000	0	0	0	#N/A	GH115
660		WP_222430284.1	JM81_RS03250	+	gluconolaconase	42332000	115780000	95443000	0	0	0	530540000	279820000	449260000	0	0	0	#N/A	#N/A
661		WP_261374946.1	JM81_RS18575	+	hypothetical protein	#N/A	#N/A	#N/A	#N/A	#N/A	#N/A	#N/A	#N/A	#N/A	#N/A	#N/A	#N/A	#N/A	#N/A
662		WP_144800669.1	JM81_RS03260	-	S41 family peptidase	95055000	181790000	213250000	318550000	333090000	270220000	451390000	315740000	334000000	245110000	246490000	298540000	#N/A	#N/A
663		WP_144800670.1	JM81_RS03265	+	hypothetical protein	#N/A	#N/A	#N/A	#N/A	#N/A	#N/A	#N/A	#N/A	#N/A	#N/A	#N/A	#N/A	#N/A	#N/A
664		WP_144800671.1	JM81_RS03270	-	hypothetical protein	#N/A	#N/A	#N/A	#N/A	#N/A	#N/A	#N/A	#N/A	#N/A	#N/A	#N/A	#N/A	#N/A	#N/A
665		WP_089260598.1	JM81_RS03275	-	sodium:proton antiporter	#N/A	#N/A	#N/A	#N/A	#N/A	#N/A	#N/A	#N/A	#N/A	#N/A	#N/A	#N/A	#N/A	#N/A
666		WP_144800672.1	JM81_RS03280	-	NAD-dependent DNA ligase LigA	36314000	80829000	78314000	62469000	76590000	47461000	97384000	75689000	63816000	103930000	71822000	89054000	#N/A	#N/A
667		WP_144800673.1	JM81_RS03285	-	peptide chain release factor N(5)-glutamine methyltransferase	0	0	0	0	0	0	0	0	0	0	0	0	#N/A	#N/A
668		WP_144800674.1	JM81_RS03290	-	GNAT family N-acetyltransferase	42190000	46854000	56937000	48938000	0	0	51219000	32944000	43415000	39463000	44470000	42887000	#N/A	#N/A
669		WP_261374947.1	JM81_RS03295	+	bifunctional diaminohydroxyphosphoribosylaminopyrimidine deaminase/5-amino-6-(5-phosphoribosylamino)uracil reductase RibD	0	0	0	0	0	0	0	0	0	0	0	0	#N/A	#N/A
670		WP_089260186.1	JM81_RS03300	+	HAD family phosphatase	42750000	68417000	77576000	43402000	56521000	28542000	70687000	0	57026000	95294000	72461000	62307000	#N/A	#N/A
671		WP_144800675.1	JM81_RS03305	+	GRP family sugar transporter	#N/A	#N/A	#N/A	#N/A	#N/A	#N/A	#N/A	#N/A	#N/A	#N/A	#N/A	#N/A	#N/A	#N/A
672		WP_144800676.1	JM81_RS03310	+	YigZ family protein	#N/A	#N/A	#N/A	#N/A	#N/A	#N/A	#N/A	#N/A	#N/A	#N/A	#N/A	#N/A	#N/A	#N/A
673		WP_144800677.1	JM81_RS03315	-	thioesterase family protein	#N/A	#N/A	#N/A	#N/A	#N/A	#N/A	#N/A	#N/A	#N/A	#N/A	#N/A	#N/A	#N/A	#N/A
674		WP_089260596.1	JM81_RS03320	+	chromosomal replication initiator protein DnaA	112710000	221090000	226620000	301870000	330340000	236570000	363770000	345030000	295800000	341580000	345330000	391390000	#N/A	#N/A
675		WP_144800678.1	JM81_RS03325	+	low molecular weight phosphotyrosine protein phosphatase	0	0	0	0	0	0	0	0	0	0	0	0	#N/A	#N/A
676		WP_144800679.1	JM81_RS03330	+	SAM-dependent methyltransferase	0	0	62892000	30152000	32677000	0	0	0	32067000	0	0	0	#N/A	#N/A
677		WP_089260180.1	JM81_RS03335	-	hypothetical protein	#N/A	#N/A	#N/A	#N/A	#N/A	#N/A	#N/A	#N/A	#N/A	#N/A	#N/A	#N/A	#N/A	#N/A
678		WP_144800680.1	JM81_RS03340	-	endolytic transglycosylase MltG	51160000	0	75824000	136240000	178050000	126150000	191120000	146120000	155790000	168450000	154630000	192910000	#N/A	#N/A
679		WP_144800681.1	JM81_RS03345	-	GNAT family N-acetyltransferase	193590000	376330000	0	232000000	315500000	251830000	371890000	342260000	313570000	308710000	296460000	413880000	#N/A	#N/A
680		WP_144800682.1	JM81_RS03350	-	diaminopimelate epimerase	126440000	122050000	175390000	96014000	0	74417000	110040000	110520000	109140000	124050000	137630000	158150000	#N/A	#N/A
681		WP_144800683.1	JM81_RS03355	+	trypsin-like peptidase domain-containing protein	100290000	150160000	152700000	31406000	41368000	0	112490000	83347000	118360000	196720000	159840000	159390000	#N/A	#N/A
682		WP_144800684.1	JM81_RS03360	+	glyceraldehyde-3-phosphate dehydrogenase	301710000	474560000	555390000	106980000	106820000	71308000	333050000	302950000	272290000	354360000	357690000	423550000	#N/A	#N/A
683		WP_089260174.1	JM81_RS03365	+	tRNA (guanine-N1)-methyltransferase	416560000	559430000	644850000	622450000	455380000	418680000	567410000	441600000	650880000	528380000	522740000	961390000	#N/A	#N/A
684		WP_144800685.1	JM81_RS03370	+	GNAT family N-acetyltransferase	19591000	25085000	34375000	31276000	30113000	23794000	35717000	26798000	0	47230000	41045000	47541000	#N/A	#N/A
685		WP_144800686.1	JM81_RS03375	+	tRNA (guanosine(37)-N1)-methyltransferase TrmD	0	13446000	14786000	7952200	16611000	6521400	0	0	13382000	29245000	12939000	0	#N/A	#N/A
686		WP_089260171.1	JM81_RS03380	+	50S ribosomal protein L19	1313200000	1.9791e+09	1.7121e+09	2365300000	2753300000	1334300000	2.9257e+09	3.3329e+09	3.011e+09	2421900000	3.4519e+09	3.9245e+09	#N/A	#N/A
687		WP_144800687.1	JM81_RS03385	+	NADP-dependent isocitrate dehydrogenase	869120000	1.5097e+09	1.6862e+09	1429200000	1.6377e+09	1.475e+09	2.0084e+09	1411400000	1.5545e+09	2.0068e+09	1.698e+09	2156500000	#N/A	#N/A
688		WP_144800688.1	JM81_RS03390	+	TonB-dependent receptor	34552000	79928000	87458000	57882000	71726000	58284000	74725000	74874000	61502000	80786000	64550000	75754000	#N/A	#N/A
689		WP_089260168.1	JM81_RS03395	+	DUF4249 family protein	42350000	78956000	0	0	0	0	84032000	0	57377000	0	0	59262000	#N/A	#N/A
690		WP_144800689.1	JM81_RS03400	+	DUF6095 family protein	#N/A	#N/A	#N/A	#N/A	#N/A	#N/A	#N/A	#N/A	#N/A	#N/A	#N/A	#N/A	#N/A	#N/A
691		WP_144800690.1	JM81_RS03405	-	DUF4294 domain-containing protein	0	0	0	0	0	0	0	0	0	0	0	0	#N/A	#N/A
692		WP_144800691.1	JM81_RS03410	+	M42 family metallopeptidase	270600000	492410000	496240000	462050000	553500000	420560000	605770000	427210000	488780000	577420000	715270000	687250000	#N/A	#N/A
693		WP_261374948.1	JM81_RS03415	+	NUDIX domain-containing protein	#N/A	#N/A	#N/A	#N/A	#N/A	#N/A	#N/A	#N/A	#N/A	#N/A	#N/A	#N/A	#N/A	#N/A
694		WP_144800692.1	JM81_RS03420	-	histidine--tRNA ligase	192430000	333990000	381120000	367920000	409420000	297030000	403240000	322680000	283490000	441680000	423810000	467130000	#N/A	#N/A
695		WP_144800693.1	JM81_RS03425	-	DUF6495 family protein	112700000	231130000	212940000	134430000	162710000	130080000	242400000	184980000	186900000	246740000	196380000	173400000	#N/A	#N/A
696		WP_144800694.1	JM81_RS03430	-	TonB-dependent receptor	372420000	773800000	924760000	2.0294e+09	2224300000	1.7981e+09	1107300000	868860000	798500000	785980000	928570000	928660000	#N/A	#N/A
697		WP_089260161.1	JM81_RS03435	-	50S ribosomal protein L9	1240400000	2298100000	2251300000	2.0426e+09	2289400000	1.7925e+09	3.475e+09	3.8126e+09	3.2039e+09	2.9711e+09	2697400000	3.0271e+09	#N/A	#N/A
698		WP_027067300.1	JM81_RS03440	-	30S ribosomal protein S18	1305400000	1.7455e+09	2.036e+09	2.025e+09	2226600000	1.4709e+09	3.2114e+09	3.1269e+09	3.8265e+09	2793400000	3.2736e+09	3.1866e+09	#N/A	#N/A
699		WP_089260160.1	JM81_RS03445	-	30S ribosomal protein S6	936510000	1301100000	1.6448e+09	1367100000	2260700000	825180000	2617500000	2.0569e+09	2736200000	2489400000	3.154e+09	2837200000	#N/A	#N/A
700		WP_058103007.1	JM81_RS03450	+	LytTR family DNA-binding domain-containing protein	308060000	484580000	599270000	477980000	444680000	286880000	814490000	777390000	1.0522e+09	1.7711e+09	1.5583e+09	1.7947e+09	#N/A	#N/A
701		WP_144800695.1	JM81_RS03455	-	primosomal protein N'	23002000	39425000	50934000	34257000	36534000	32904000	0	48096000	33372000	0	0	52034000	#N/A	#N/A
702		WP_144800696.1	JM81_RS03460	-	DUF2147 domain-containing protein	#N/A	#N/A	#N/A	#N/A	#N/A	#N/A	#N/A	#N/A	#N/A	#N/A	#N/A	#N/A	#N/A	#N/A
703		WP_089260157.1	JM81_RS03465	-	YihY/virulence factor BrkB family protein	#N/A	#N/A	#N/A	#N/A	#N/A	#N/A	#N/A	#N/A	#N/A	#N/A	#N/A	#N/A	#N/A	#N/A
704		WP_144800697.1	JM81_RS03470	-	carboxylating nicotinate-nucleotide diphosphorylase	199860000	242620000	219850000	248010000	403650000	215580000	456010000	324200000	356600000	389380000	410920000	526120000	#N/A	#N/A
705		WP_144800698.1	JM81_RS03475	+	23S rRNA (pseudouridine(1915)-N(3))-methyltransferase RlmH	0	0	0	0	0	0	0	0	0	0	0	0	#N/A	#N/A
706		WP_089260154.1	JM81_RS03480	-	phosphoglycerate dehydrogenase	167890000	292180000	296720000	448360000	530540000	438210000	630510000	515690000	514550000	655510000	626470000	692730000	#N/A	#N/A
707		WP_144800699.1	JM81_RS03485	-	alpha/beta hydrolase	#N/A	#N/A	#N/A	#N/A	#N/A	#N/A	#N/A	#N/A	#N/A	#N/A	#N/A	#N/A	#N/A	#N/A
708		WP_144800700.1	JM81_RS03490	-	DUF3307 domain-containing protein	0	0	0	0	0	0	0	0	0	0	0	0	#N/A	#N/A
709		WP_144800701.1	JM81_RS03495	-	SatD family protein	0	0	0	0	0	0	0	0	0	0	0	0	#N/A	#N/A
710		WP_144800702.1	JM81_RS03500	-	isoprenylcysteine carboxylmethyltransferase family protein	#N/A	#N/A	#N/A	#N/A	#N/A	#N/A	#N/A	#N/A	#N/A	#N/A	#N/A	#N/A	#N/A	#N/A
711	Pul3	WP_144800703.1	JM81_RS03505	+	non-canonical purine NTP diphosphatase	39347000	52315000	0	75568000	76570000	42794000	85194000	53371000	82789000	0	108300000	105200000	#N/A	#N/A
712	Pul3	WP_144800704.1	JM81_RS03510	+	DUF4337 domain-containing protein	0	0	0	0	0	0	0	0	0	0	0	0	#N/A	#N/A
713	Pul3	WP_144800705.1	JM81_RS03515	+	DEAD/DEAH box helicase	127740000	202920000	211250000	309780000	340210000	200410000	499830000	447810000	421000000	676440000	612180000	634220000	#N/A	#N/A
714	Pul3	WP_089260146.1	JM81_RS03520	+	carboxypeptidase-like regulatory domain-containing protein	0	0	0	0	66433000	54333000	132130000	174690000	153360000	216290000	198690000	191730000	#N/A	#N/A
715	Pul3	WP_144800706.1	JM81_RS03525	+	alpha-amylase family glycosyl hydrolase	83759000	149170000	165320000	143200000	129630000	117050000	178730000	106490000	152960000	206480000	156040000	200300000	#N/A	GH13_19
716	Pul3	WP_144800707.1	JM81_RS03530	-	SRPBCC family protein	193800000	237210000	244490000	118020000	137270000	100030000	154910000	114940000	147560000	108610000	141770000	147570000	#N/A	#N/A
717	Pul3	WP_144805571.1	JM81_RS03535	-	RNA methyltransferase	0	0	0	0	0	0	0	0	0	0	0	0	#N/A	#N/A
718	Pul3	WP_144800708.1	JM81_RS03540	+	NAD-dependent deacylase	#N/A	#N/A	#N/A	#N/A	#N/A	#N/A	#N/A	#N/A	#N/A	#N/A	#N/A	#N/A	#N/A	#N/A
719	Pul3	WP_089260142.1	JM81_RS03545	-	heme-binding domain-containing protein	63752000	122270000	162040000	0	120550000	101740000	131310000	0	89058000	176260000	185930000	183390000	#N/A	#N/A
720	Pul3	WP_144800709.1	JM81_RS03550	+	adenylosuccinate lyase	#N/A	#N/A	#N/A	#N/A	#N/A	#N/A	#N/A	#N/A	#N/A	#N/A	#N/A	#N/A	#N/A	#N/A
721	Pul3	WP_144800710.1	JM81_RS03555	+	adenylosuccinate lyase	330240000	558910000	706890000	679250000	739700000	497490000	353450000	374700000	501330000	340760000	332390000	421400000	#N/A	#N/A
722	Pul3	WP_089260139.1	JM81_RS03560	+	mechanosensitive ion channel family protein	0	0	0	0	0	0	0	0	0	0	0	0	#N/A	#N/A
723	Pul3	WP_144800711.1	JM81_RS03565	-	mechanosensitive ion channel	#N/A	#N/A	#N/A	#N/A	#N/A	#N/A	#N/A	#N/A	#N/A	#N/A	#N/A	#N/A	#N/A	#N/A
724	Pul3	WP_144800712.1	JM81_RS03570	-	DUF4252 domain-containing protein	26291000	0	0	0	0	0	0	84465000	0	0	0	0	#N/A	#N/A
725	Pul3	WP_089260136.1	JM81_RS03575	-	DUF4252 domain-containing protein	0	0	0	0	0	0	0	0	0	0	0	0	#N/A	#N/A
726	Pul3	WP_089260135.1	JM81_RS03580	-	DUF4252 domain-containing protein	87294000	147380000	132790000	113090000	114690000	92498000	230800000	162070000	193570000	129180000	106370000	109760000	#N/A	#N/A
727	Pul3	WP_144800713.1	JM81_RS03585	-	hypothetical protein	0	0	0	0	0	0	0	0	0	0	0	0	#N/A	#N/A
728	Pul3	WP_089260133.1	JM81_RS03590	-	RNA polymerase sigma factor	0	0	0	0	0	0	0	0	0	0	0	0	#N/A	#N/A
729	Pul3	WP_144800714.1	JM81_RS03595	+	S41 family peptidase	116060000	305160000	257010000	239460000	253500000	204750000	382530000	344810000	303410000	440710000	294590000	407870000	#N/A	#N/A
730	Pul3	WP_144800715.1	JM81_RS03600	+	S41 family peptidase	27872000	29605000	46697000	54368000	70011000	57630000	258240000	209230000	208810000	214070000	174920000	224960000	#N/A	#N/A
731	Pul3	WP_144800716.1	JM81_RS03605	-	TonB-dependent receptor	#N/A	#N/A	#N/A	#N/A	#N/A	#N/A	#N/A	#N/A	#N/A	#N/A	#N/A	#N/A	#N/A	#N/A
732	Pul3	WP_144800717.1	JM81_RS03610	+	ABC transporter substrate-binding protein	56996000	80733000	104250000	71963000	82210000	69287000	109030000	109580000	112650000	97488000	108870000	121200000	#N/A	#N/A
733	Pul3	WP_144800718.1	JM81_RS03615	+	iron ABC transporter permease	#N/A	#N/A	#N/A	#N/A	#N/A	#N/A	#N/A	#N/A	#N/A	#N/A	#N/A	#N/A	#N/A	#N/A
734	Pul3	WP_144800719.1	JM81_RS03620	+	ABC transporter ATP-binding protein	0	0	0	0	0	0	0	0	0	0	0	0	#N/A	#N/A
735	Pul3	WP_144800720.1	JM81_RS03625	+	DNA recombination protein RmuC	31992000	69874000	68322000	59192000	61272000	46400000	0	58766000	80185000	97783000	71884000	108270000	#N/A	#N/A
736	Pul3	WP_089260125.1	JM81_RS03630	+	6-phosphogluconate dehydrogenase	72061000	66592000	97077000	135620000	125140000	93636000	113040000	0	109670000	129470000	138660000	191510000	#N/A	#N/A
737	Pul3	WP_144800721.1	JM81_RS03635	+	acyl-CoA thioesterase	50706000	0	62763000	57652000	0	0	0	0	73662000	92774000	68515000	73955000	#N/A	#N/A
738	Pul3	WP_144800722.1	JM81_RS03640	-	6-phosphogluconolactonase	153390000	366380000	303770000	327270000	352100000	322880000	425160000	436530000	421600000	550230000	592880000	579350000	#N/A	#N/A
739	Pul3	WP_089260122.1	JM81_RS03645	-	glucose-6-phosphate dehydrogenase	107140000	224700000	267440000	221820000	322730000	257130000	378570000	295930000	337450000	563610000	428640000	374940000	#N/A	#N/A
740	Pul3	WP_144800723.1	JM81_RS03650	+	NADP-dependent phosphogluconate dehydrogenase	627130000	1154600000	1181200000	781580000	858380000	687940000	1233000000	950760000	949170000	1085100000	1.0654e+09	1215200000	#N/A	#N/A
741	Pul3	WP_222430285.1	JM81_RS03655	+	DUF3124 domain-containing protein	116290000	102170000	163760000	57443000	66559000	47527000	0	67621000	128890000	0	72982000	0	#N/A	#N/A
742	Pul3	WP_144800724.1	JM81_RS03660	+	n-acetylglutamate synthase	#N/A	#N/A	#N/A	#N/A	#N/A	#N/A	#N/A	#N/A	#N/A	#N/A	#N/A	#N/A	#N/A	#N/A
743	Pul3	WP_144800725.1	JM81_RS03665	+	SDR family oxidoreductase	48241000	0	0	0	0	0	0	0	0	0	0	0	#N/A	#N/A
744	Pul3	WP_144800726.1	JM81_RS03670	-	two-component regulator propeller domain-containing protein	#N/A	#N/A	#N/A	#N/A	#N/A	#N/A	#N/A	#N/A	#N/A	#N/A	#N/A	#N/A	#N/A	#N/A
745	Pul3	WP_261374949.1	JM81_RS03675	-	glycosyl hydrolase family 28 protein	0	55545000	0	0	0	0	0	0	0	0	0	0	#N/A	GH28
746	Pul3	WP_144800727.1	JM81_RS03680	-	GH92 family glycosyl hydrolase	30164000	42874000	53914000	30817000	41002000	30195000	60642000	52685000	54394000	64321000	52951000	46240000	#N/A	GH92
747	Pul3	WP_144800728.1	JM81_RS03685	-	hypothetical protein	#N/A	#N/A	#N/A	#N/A	#N/A	#N/A	#N/A	#N/A	#N/A	#N/A	#N/A	#N/A	#N/A	#N/A
748	Pul3	WP_144800729.1	JM81_RS03690	-	RagB/SusD family nutrient uptake outer membrane protein	0	0	0	0	0	0	0	0	0	0	0	0	#N/A	#N/A
749	Pul3	WP_144800730.1	JM81_RS03695	-	TonB-dependent receptor	0	0	0	0	0	0	0	0	0	0	0	0	#N/A	#N/A
750	Pul3	WP_144800731.1	JM81_RS03700	+	ribose-5-phosphate isomerase	#N/A	#N/A	#N/A	#N/A	#N/A	#N/A	#N/A	#N/A	#N/A	#N/A	#N/A	#N/A	#N/A	#N/A
751	Pul3	WP_144800732.1	JM81_RS03705	-	DUF5706 domain-containing protein	#N/A	#N/A	#N/A	#N/A	#N/A	#N/A	#N/A	#N/A	#N/A	#N/A	#N/A	#N/A	#N/A	#N/A
752	Pul3	WP_261374950.1	JM81_RS03710	-	hypothetical protein	0	0	0	0	0	0	0	0	0	0	0	0	#N/A	#N/A
753	Pul3	WP_089260110.1	JM81_RS03715	-	carbamoyl-phosphate synthase large subunit	613740000	1.5252e+09	1.8021e+09	1167800000	1310400000	1096800000	940510000	710990000	713360000	1207100000	1.0116e+09	1.0548e+09	#N/A	#N/A
754	Pul3	WP_027067351.1	JM81_RS03720	-	50S ribosomal protein L34	137970000	88601000	47297000	212240000	304860000	0	151160000	233170000	219330000	269340000	150380000	589720000	#N/A	#N/A
755	Pul3	WP_144800733.1	JM81_RS03725	+	DUF2892 domain-containing protein	248090000	320910000	361990000	452670000	392920000	354390000	528350000	426320000	430060000	527330000	517090000	542020000	#N/A	#N/A
756	Pul3	WP_144800734.1	JM81_RS03730	-	lytic transglycosylase domain-containing protein	0	0	0	0	0	0	0	0	0	0	0	0	#N/A	GH23
757	Pul3	WP_144800735.1	JM81_RS03735	-	alpha/beta hydrolase	#N/A	#N/A	#N/A	#N/A	#N/A	#N/A	#N/A	#N/A	#N/A	#N/A	#N/A	#N/A	#N/A	#N/A
758	Pul3	WP_089260107.1	JM81_RS03740	+	GNAT family N-acetyltransferase	0	0	0	0	0	0	0	0	0	0	0	0	#N/A	#N/A
759	Pul3	WP_144800736.1	JM81_RS03745	-	tRNA (N(6)-L-threonylcarbamoyladenosine(37)-C(2))- methylthiotransferase MtaB	0	0	0	0	0	0	0	0	0	0	0	0	#N/A	#N/A
760	Pul3	WP_144800737.1	JM81_RS03750	-	GlmU family protein	99372000	168450000	212870000	171780000	192070000	137640000	192830000	164500000	172880000	145370000	178410000	205050000	#N/A	#N/A
761	Pul3	WP_089260591.1	JM81_RS03755	-	type B 50S ribosomal protein L31	189700000	315340000	330380000	425090000	448440000	0	381800000	266350000	314880000	351710000	399580000	590450000	#N/A	#N/A
762	Pul3	WP_089260104.1	JM81_RS03760	+	DUF4199 domain-containing protein	63877000	89401000	0	61219000	0	0	0	0	0	0	0	0	#N/A	#N/A
763	Pul3	WP_089260103.1	JM81_RS03765	+	glycosyltransferase family 2 protein	0	0	100550000	0	86771000	0	0	0	0	105540000	0	0	#N/A	GT2
764	Pul3	WP_144800738.1	JM81_RS03770	+	phospho-sugar mutase	515300000	670450000	987150000	970840000	863740000	836260000	1179500000	738430000	917830000	1096800000	955380000	1344400000	#N/A	#N/A
765	Pul3	WP_144800739.1	JM81_RS03775	+	ABC transporter ATP-binding protein	29289000	58294000	66753000	61776000	0	0	0	60463000	0	55047000	66827000	66424000	#N/A	#N/A
766	Pul3	WP_186435521.1	JM81_RS03780	+	RNA polymerase sigma factor	0	0	0	0	0	0	0	0	0	0	0	0	#N/A	#N/A
767	Pul3	WP_144800740.1	JM81_RS03785	+	hypothetical protein	#N/A	#N/A	#N/A	#N/A	#N/A	#N/A	#N/A	#N/A	#N/A	#N/A	#N/A	#N/A	#N/A	#N/A
768	Pul3	WP_089260099.1	JM81_RS03790	+	hypothetical protein	0	0	0	0	0	0	0	0	0	0	0	0	#N/A	#N/A
769	Pul3	WP_144800741.1	JM81_RS03795	-	oxidoreductase	71624000	139850000	149680000	71537000	80476000	70652000	116330000	71430000	127920000	132020000	102300000	129280000	#N/A	#N/A
770	Pul3	WP_144800742.1	JM81_RS03800	+	methyltransferase domain-containing protein	228440000	316810000	328530000	291570000	358140000	215070000	362930000	283240000	263270000	398830000	453500000	379260000	#N/A	#N/A
771	Pul3	WP_144800743.1	JM81_RS03805	-	amidohydrolase	121880000	201130000	237080000	555190000	719180000	653380000	568560000	326550000	322400000	133030000	132840000	146900000	#N/A	#N/A
772	Pul3	WP_089260093.1	JM81_RS03810	-	helix-turn-helix domain-containing protein	0	0	0	0	0	0	0	0	0	0	0	0	#N/A	#N/A
773	Pul3	WP_144800744.1	JM81_RS03815	+	phosphoribosylformylglycinamidine synthase	278750000	421090000	768990000	730930000	689870000	546850000	683270000	677320000	739370000	640260000	561860000	524140000	#N/A	#N/A
774	Pul3	WP_144800745.1	JM81_RS03820	-	T9SS type A sorting domain-containing protein	#N/A	#N/A	#N/A	#N/A	#N/A	#N/A	#N/A	#N/A	#N/A	#N/A	#N/A	#N/A	#N/A	#N/A
775	Pul3	WP_144800746.1	JM81_RS03825	+	AMP-dependent synthetase/ligase	516160000	824760000	1100400000	89056000	111170000	82855000	361300000	241680000	225180000	582670000	346030000	549670000	#N/A	#N/A
776	Pul3	WP_089260090.1	JM81_RS03830	+	MarR family transcriptional regulator	0	0	0	0	0	0	0	0	0	0	0	0	#N/A	#N/A
777	Pul3	WP_144800747.1	JM81_RS03835	+	3-hydroxyacyl-CoA dehydrogenase/enoyl-CoA hydratase family protein	885010000	1.733e+09	2.0521e+09	326660000	327860000	239160000	698060000	482650000	518340000	710030000	567670000	725770000	#N/A	#N/A
778	Pul3	WP_144800748.1	JM81_RS03840	+	acetyl-CoA C-acyltransferase	934170000	1.5214e+09	1.6305e+09	251010000	221100000	219100000	625320000	434050000	595550000	558990000	506080000	555270000	#N/A	#N/A
779	Pul3	WP_144800749.1	JM81_RS03845	+	four helix bundle protein	0	0	0	0	0	0	0	0	0	0	0	0	#N/A	#N/A
780	Pul3	WP_089260086.1	JM81_RS03850	+	acyl-CoA dehydrogenase family protein	632140000	1147200000	1363900000	107690000	139200000	129380000	634790000	470220000	479630000	713540000	681360000	862270000	#N/A	#N/A
781	Pul3	WP_144800750.1	JM81_RS03855	+	aminotransferase class V-fold PLP-dependent enzyme	42204000	77337000	85051000	61976000	78429000	62292000	70150000	72609000	60238000	98795000	105430000	100060000	#N/A	#N/A
782	Pul3	WP_144800751.1	JM81_RS03860	-	glycoside hydrolase family 15 protein	185600000	340400000	387430000	988260000	1.047e+09	786510000	803780000	654570000	660850000	595290000	487370000	689240000	#N/A	GH15
783	Pul3	WP_144800752.1	JM81_RS03865	+	bifunctional alpha,alpha-trehalose-phosphate synthase (UDP-forming)/trehalose-phosphatase	162730000	315780000	356860000	304190000	421620000	386690000	572910000	412290000	391540000	363200000	272330000	324760000	#N/A	GT20
784	Pul3	WP_222430286.1	JM81_RS18500	+	nuclear transport factor 2 family protein	0	26341000	27935000	26566000	29426000	26643000	40748000	37177000	30547000	0	0	28504000	#N/A	#N/A
785	Pul3	WP_144800753.1	JM81_RS03875	+	MFS transporter	#N/A	#N/A	#N/A	#N/A	#N/A	#N/A	#N/A	#N/A	#N/A	#N/A	#N/A	#N/A	#N/A	#N/A
786	Pul3	WP_144800754.1	JM81_RS03880	+	M28 family metallopeptidase	238520000	546480000	690790000	298450000	377750000	319130000	707840000	362390000	422820000	503950000	556540000	566060000	#N/A	#N/A
787	Pul3	WP_144800755.1	JM81_RS03885	+	M1 family metallopeptidase	122840000	291100000	353880000	196520000	262840000	218610000	339670000	248760000	275460000	337460000	385100000	330960000	#N/A	#N/A
788	Pul3	WP_089260079.1	JM81_RS03890	+	DUF2914 domain-containing protein	#N/A	#N/A	#N/A	#N/A	#N/A	#N/A	#N/A	#N/A	#N/A	#N/A	#N/A	#N/A	#N/A	#N/A
789		WP_144800756.1	JM81_RS03895	+	YkgJ family cysteine cluster protein	#N/A	#N/A	#N/A	#N/A	#N/A	#N/A	#N/A	#N/A	#N/A	#N/A	#N/A	#N/A	#N/A	#N/A
790		WP_144800757.1	JM81_RS03900	+	GAF domain-containing protein	#N/A	#N/A	#N/A	#N/A	#N/A	#N/A	#N/A	#N/A	#N/A	#N/A	#N/A	#N/A	#N/A	#N/A
791		WP_144800758.1	JM81_RS03905	-	ThuA domain-containing protein	182290000	384400000	435920000	104400000	121790000	113320000	579100000	476640000	455600000	861670000	770800000	1.0221e+09	#N/A	#N/A
792		WP_144800759.1	JM81_RS03910	+	YdeI/OmpD-associated family protein	#N/A	#N/A	#N/A	#N/A	#N/A	#N/A	#N/A	#N/A	#N/A	#N/A	#N/A	#N/A	#N/A	#N/A
793		WP_144800760.1	JM81_RS03915	+	amidohydrolase family protein	18234000	27385000	0	21701000	20616000	16957000	22576000	0	0	0	0	0	#N/A	#N/A
794		WP_144800761.1	JM81_RS03920	+	amidohydrolase family protein	63982000	115400000	124570000	83730000	78467000	40757000	83406000	63751000	85670000	107650000	99801000	105120000	#N/A	#N/A
795		WP_144800762.1	JM81_RS03925	-	DUF998 domain-containing protein	#N/A	#N/A	#N/A	#N/A	#N/A	#N/A	#N/A	#N/A	#N/A	#N/A	#N/A	#N/A	#N/A	#N/A
796		WP_144800763.1	JM81_RS03930	-	sterol desaturase family protein	#N/A	#N/A	#N/A	#N/A	#N/A	#N/A	#N/A	#N/A	#N/A	#N/A	#N/A	#N/A	#N/A	#N/A
797		WP_144800764.1	JM81_RS03935	-	aldo/keto reductase	95063000	164960000	152860000	177510000	207970000	130940000	194000000	143210000	165960000	159690000	179040000	233250000	#N/A	#N/A
798		WP_144800765.1	JM81_RS03940	-	SDR family oxidoreductase	#N/A	#N/A	#N/A	#N/A	#N/A	#N/A	#N/A	#N/A	#N/A	#N/A	#N/A	#N/A	#N/A	#N/A
799		WP_144800766.1	JM81_RS03945	-	Crp/Fnr family transcriptional regulator	#N/A	#N/A	#N/A	#N/A	#N/A	#N/A	#N/A	#N/A	#N/A	#N/A	#N/A	#N/A	#N/A	#N/A
800		WP_261374951.1	JM81_RS03950	-	alpha/beta hydrolase	#N/A	#N/A	#N/A	#N/A	#N/A	#N/A	#N/A	#N/A	#N/A	#N/A	#N/A	#N/A	#N/A	#N/A
801		WP_144800767.1	JM81_RS03955	-	TetR/AcrR family transcriptional regulator	#N/A	#N/A	#N/A	#N/A	#N/A	#N/A	#N/A	#N/A	#N/A	#N/A	#N/A	#N/A	#N/A	#N/A
802		WP_144800768.1	JM81_RS03965	-	hypothetical protein	0	0	0	0	0	0	0	0	0	0	0	0	#N/A	#N/A
803		WP_261374952.1	JM81_RS03970	-	alpha/beta hydrolase-fold protein	16472000	0	33621000	36193000	28500000	27166000	37659000	49337000	31902000	43014000	41488000	55049000	#N/A	#N/A
804		WP_144800769.1	JM81_RS03975	-	hypothetical protein	#N/A	#N/A	#N/A	#N/A	#N/A	#N/A	#N/A	#N/A	#N/A	#N/A	#N/A	#N/A	#N/A	#N/A
805		WP_144800770.1	JM81_RS03980	-	hypothetical protein	#N/A	#N/A	#N/A	#N/A	#N/A	#N/A	#N/A	#N/A	#N/A	#N/A	#N/A	#N/A	#N/A	#N/A
806		WP_144800771.1	JM81_RS03985	-	DUF3667 domain-containing protein	#N/A	#N/A	#N/A	#N/A	#N/A	#N/A	#N/A	#N/A	#N/A	#N/A	#N/A	#N/A	#N/A	#N/A
807		WP_144800772.1	JM81_RS03990	-	S41 family peptidase	19967000	73509000	42596000	0	0	9805700	21308000	0	0	24523000	0	0	#N/A	#N/A
808		WP_144800773.1	JM81_RS03995	+	methyltransferase domain-containing protein	#N/A	#N/A	#N/A	#N/A	#N/A	#N/A	#N/A	#N/A	#N/A	#N/A	#N/A	#N/A	#N/A	#N/A
809		WP_261374953.1	JM81_RS04000	+	hypothetical protein	361060000	607840000	686530000	719000000	692410000	551680000	849970000	655460000	772530000	806960000	730430000	805180000	#N/A	#N/A
810		WP_144800774.1	JM81_RS04005	+	DUF2490 domain-containing protein	243330000	524190000	519200000	654960000	565550000	389420000	976700000	811480000	817590000	689790000	696150000	889620000	#N/A	#N/A
811		WP_144800775.1	JM81_RS04010	+	superoxide dismutase family protein	1.9607e+09	2.98e+09	3.0999e+09	4483800000	2538100000	2859900000	3.8325e+09	2.956e+09	3.2395e+09	3.7068e+09	3.0624e+09	4400300000	#N/A	#N/A
812		WP_144800776.1	JM81_RS04015	+	sigma-70 family RNA polymerase sigma factor	77813000	116980000	119140000	90908000	90468000	67513000	87116000	77693000	86850000	122150000	105870000	132110000	#N/A	#N/A
813		WP_144800777.1	JM81_RS04020	+	anti-sigma factor	174940000	259170000	319150000	271730000	311420000	215030000	295090000	223990000	292340000	279330000	281090000	293420000	#N/A	#N/A
814		WP_089260059.1	JM81_RS04025	+	hypothetical protein	#N/A	#N/A	#N/A	#N/A	#N/A	#N/A	#N/A	#N/A	#N/A	#N/A	#N/A	#N/A	#N/A	#N/A
815		WP_144800778.1	JM81_RS04030	-	VOC family protein	#N/A	#N/A	#N/A	#N/A	#N/A	#N/A	#N/A	#N/A	#N/A	#N/A	#N/A	#N/A	#N/A	#N/A
816		WP_144800779.1	JM81_RS04035	-	glycosyltransferase	#N/A	#N/A	#N/A	#N/A	#N/A	#N/A	#N/A	#N/A	#N/A	#N/A	#N/A	#N/A	#N/A	GT2
817		WP_144800780.1	JM81_RS04040	+	DUF547 domain-containing protein	0	57864000	59245000	96531000	93887000	79558000	95113000	70007000	91704000	112890000	85774000	81025000	#N/A	#N/A
818		WP_144800781.1	JM81_RS04045	-	BamA/TamA family outer membrane protein	#N/A	#N/A	#N/A	#N/A	#N/A	#N/A	#N/A	#N/A	#N/A	#N/A	#N/A	#N/A	#N/A	#N/A
819		WP_144800782.1	JM81_RS04050	+	MMPL family transporter	0	0	0	0	0	0	0	0	0	0	0	0	#N/A	#N/A
820		WP_144800783.1	JM81_RS04055	-	tetratricopeptide repeat protein	#N/A	#N/A	#N/A	#N/A	#N/A	#N/A	#N/A	#N/A	#N/A	#N/A	#N/A	#N/A	#N/A	#N/A
821		WP_261374954.1	JM81_RS04060	-	DUF4331 domain-containing protein	0	0	0	0	0	0	0	0	0	0	0	0	#N/A	#N/A
822		WP_089260052.1	JM81_RS04065	-	DUF4331 family protein	#N/A	#N/A	#N/A	#N/A	#N/A	#N/A	#N/A	#N/A	#N/A	#N/A	#N/A	#N/A	#N/A	#N/A
823		WP_144800784.1	JM81_RS04070	+	LETM1-related biofilm-associated protein	0	0	0	0	0	0	0	0	0	0	0	0	#N/A	#N/A
824		WP_144800785.1	JM81_RS04075	-	LytTR family DNA-binding domain-containing protein	82659000	130180000	157190000	102210000	85398000	77899000	127950000	97021000	48936000	141770000	148990000	96833000	#N/A	#N/A
825		WP_144800786.1	JM81_RS04080	-	2TM domain-containing protein	#N/A	#N/A	#N/A	#N/A	#N/A	#N/A	#N/A	#N/A	#N/A	#N/A	#N/A	#N/A	#N/A	#N/A
826		WP_144800787.1	JM81_RS04085	-	2TM domain-containing protein	#N/A	#N/A	#N/A	#N/A	#N/A	#N/A	#N/A	#N/A	#N/A	#N/A	#N/A	#N/A	#N/A	#N/A
827		WP_144800788.1	JM81_RS04090	-	2TM domain-containing protein	#N/A	#N/A	#N/A	#N/A	#N/A	#N/A	#N/A	#N/A	#N/A	#N/A	#N/A	#N/A	#N/A	#N/A
828		WP_089260046.1	JM81_RS04095	-	2TM domain-containing protein	#N/A	#N/A	#N/A	#N/A	#N/A	#N/A	#N/A	#N/A	#N/A	#N/A	#N/A	#N/A	#N/A	#N/A
829		WP_144800789.1	JM81_RS04100	-	2TM domain-containing protein	0	19352000	24559000	0	20064000	0	0	25964000	15156000	0	0	0	#N/A	#N/A
830		WP_144800790.1	JM81_RS04105	-	Gfo/Idh/MocA family oxidoreductase	109360000	425700000	613410000	21068000	0	24368000	79623000	59697000	20508000	12319000	0	0	#N/A	GH109
831		WP_144800791.1	JM81_RS04110	-	sugar phosphate isomerase/epimerase	77365000	137860000	155460000	0	0	0	0	0	0	0	0	0	#N/A	#N/A
832		WP_144800792.1	JM81_RS04115	-	ThuA domain-containing protein	324470000	521020000	854800000	0	0	0	17495000	28717000	46510000	0	0	0	#N/A	#N/A
833		WP_144800793.1	JM81_RS04120	+	AraC family transcriptional regulator	#N/A	#N/A	#N/A	#N/A	#N/A	#N/A	#N/A	#N/A	#N/A	#N/A	#N/A	#N/A	#N/A	#N/A
834		WP_186435523.1	JM81_RS04125	-	hypothetical protein	#N/A	#N/A	#N/A	#N/A	#N/A	#N/A	#N/A	#N/A	#N/A	#N/A	#N/A	#N/A	#N/A	#N/A
835		WP_261374955.1	JM81_RS04130	-	Hsp20/alpha crystallin family protein	#N/A	#N/A	#N/A	#N/A	#N/A	#N/A	#N/A	#N/A	#N/A	#N/A	#N/A	#N/A	#N/A	#N/A
836		WP_144800795.1	JM81_RS04135	+	glycosyltransferase	#N/A	#N/A	#N/A	#N/A	#N/A	#N/A	#N/A	#N/A	#N/A	#N/A	#N/A	#N/A	#N/A	GH177/GH109
837		WP_144800796.1	JM81_RS04140	+	potassium/proton antiporter	0	0	0	0	0	0	0	0	0	0	0	0	#N/A	#N/A
838		WP_144800797.1	JM81_RS04145	+	hypothetical protein	#N/A	#N/A	#N/A	#N/A	#N/A	#N/A	#N/A	#N/A	#N/A	#N/A	#N/A	#N/A	#N/A	#N/A
839		WP_144800798.1	JM81_RS04150	+	hypothetical protein	#N/A	#N/A	#N/A	#N/A	#N/A	#N/A	#N/A	#N/A	#N/A	#N/A	#N/A	#N/A	#N/A	#N/A
840		WP_144800799.1	JM81_RS04155	+	FAD-binding protein	0	51393000	51975000	0	29189000	29514000	59981000	43229000	38857000	45142000	45948000	44855000	#N/A	#N/A
841		WP_144800800.1	JM81_RS04160	-	hypothetical protein	#N/A	#N/A	#N/A	#N/A	#N/A	#N/A	#N/A	#N/A	#N/A	#N/A	#N/A	#N/A	#N/A	#N/A
842		WP_144800801.1	JM81_RS04165	+	DEAD/DEAH box helicase	55474000	84301000	94298000	74939000	75799000	52670000	135370000	153370000	140880000	165540000	183000000	173820000	#N/A	#N/A
843		WP_144800802.1	JM81_RS04170	+	peptidase E	0	0	54160000	0	40270000	0	0	0	0	59740000	0	0	#N/A	#N/A
844		WP_144800803.1	JM81_RS04175	+	hypothetical protein	#N/A	#N/A	#N/A	#N/A	#N/A	#N/A	#N/A	#N/A	#N/A	#N/A	#N/A	#N/A	#N/A	#N/A
845		WP_261374956.1	JM81_RS18580	+	ATP-binding protein	#N/A	#N/A	#N/A	#N/A	#N/A	#N/A	#N/A	#N/A	#N/A	#N/A	#N/A	#N/A	#N/A	#N/A
846		WP_261374957.1	JM81_RS18505	+	sensor histidine kinase	0	0	0	0	0	0	0	0	0	0	0	0	#N/A	#N/A
847		WP_144800804.1	JM81_RS04190	+	ATP-binding protein	0	0	0	0	0	0	0	0	0	0	0	0	#N/A	#N/A
848		WP_047245016.1	JM81_RS04195	+	response regulator	0	89455000	0	0	0	53560000	122000000	0	0	183170000	0	0	#N/A	#N/A
849		WP_144800805.1	JM81_RS04200	+	adenylate/guanylate cyclase domain-containing protein	0	0	0	0	34038000	0	0	0	0	0	0	0	#N/A	#N/A
850		WP_144800807.1	JM81_RS04205	+	HD domain-containing protein	0	0	0	0	0	0	0	0	0	0	0	0	#N/A	#N/A
851		WP_222430287.1	JM81_RS04210	+	DUF5706 domain-containing protein	#N/A	#N/A	#N/A	#N/A	#N/A	#N/A	#N/A	#N/A	#N/A	#N/A	#N/A	#N/A	#N/A	#N/A
852		WP_144800809.1	JM81_RS04215	-	hypothetical protein	#N/A	#N/A	#N/A	#N/A	#N/A	#N/A	#N/A	#N/A	#N/A	#N/A	#N/A	#N/A	#N/A	#N/A
853		WP_144800811.1	JM81_RS04220	-	hypothetical protein	#N/A	#N/A	#N/A	#N/A	#N/A	#N/A	#N/A	#N/A	#N/A	#N/A	#N/A	#N/A	#N/A	#N/A
854		WP_144800813.1	JM81_RS04225	-	adenylate/guanylate cyclase domain-containing protein	#N/A	#N/A	#N/A	#N/A	#N/A	#N/A	#N/A	#N/A	#N/A	#N/A	#N/A	#N/A	#N/A	#N/A
855		WP_144800815.1	JM81_RS04230	-	FIST N-terminal domain-containing protein	#N/A	#N/A	#N/A	#N/A	#N/A	#N/A	#N/A	#N/A	#N/A	#N/A	#N/A	#N/A	#N/A	#N/A
856		WP_144800817.1	JM81_RS04235	+	M28 family peptidase	134810000	235490000	263900000	0	83303000	22129000	107290000	32913000	101930000	670860000	515100000	660930000	#N/A	#N/A
857		WP_144800818.1	JM81_RS04240	+	DUF6090 family protein	#N/A	#N/A	#N/A	#N/A	#N/A	#N/A	#N/A	#N/A	#N/A	#N/A	#N/A	#N/A	#N/A	#N/A
858		WP_144800820.1	JM81_RS04245	-	SDR family oxidoreductase	123810000	138950000	140970000	120720000	109590000	78888000	169500000	182900000	186590000	142980000	144370000	148310000	#N/A	#N/A
859		WP_144800822.1	JM81_RS04250	-	glyoxalase superfamily protein	16678000	34820000	0	21555000	0	15314000	57338000	34878000	32224000	0	0	65982000	#N/A	#N/A
860		WP_261374958.1	JM81_RS04255	+	endonuclease/exonuclease/phosphatase family protein	86333000	168830000	175630000	104760000	142190000	119520000	214260000	127420000	153010000	159530000	160740000	183260000	#N/A	#N/A
861		WP_144800824.1	JM81_RS04260	-	M23 family metallopeptidase	#N/A	#N/A	#N/A	#N/A	#N/A	#N/A	#N/A	#N/A	#N/A	#N/A	#N/A	#N/A	#N/A	#N/A
862		WP_144800826.1	JM81_RS04265	-	alpha/beta hydrolase	24476000	57321000	66365000	67279000	59267000	52109000	186580000	130490000	113060000	197410000	197260000	98508000	#N/A	#N/A
863		WP_144800828.1	JM81_RS04270	+	FMN-binding negative transcriptional regulator	27211000	90459000	66439000	0	58114000	35108000	74357000	60822000	66016000	104070000	86326000	86648000	#N/A	#N/A
864		WP_144800830.1	JM81_RS04275	+	CIA30 family protein	0	0	0	0	0	0	0	0	0	0	0	0	#N/A	#N/A
865		WP_144800831.1	JM81_RS04280	+	LysR substrate-binding domain-containing protein	147760000	326670000	290040000	175500000	198820000	152570000	293060000	224200000	168340000	313740000	244680000	222540000	#N/A	#N/A
866		WP_089260013.1	JM81_RS04285	-	lipocalin family protein	#N/A	#N/A	#N/A	#N/A	#N/A	#N/A	#N/A	#N/A	#N/A	#N/A	#N/A	#N/A	#N/A	#N/A
867		WP_089260012.1	JM81_RS04290	-	hypothetical protein	#N/A	#N/A	#N/A	#N/A	#N/A	#N/A	#N/A	#N/A	#N/A	#N/A	#N/A	#N/A	#N/A	#N/A
868		WP_144800833.1	JM81_RS04295	+	D-alanyl-D-alanine carboxypeptidase	25403000	56662000	53548000	33309000	50974000	41154000	64415000	57535000	62518000	92852000	68075000	72079000	#N/A	#N/A
869		WP_144800835.1	JM81_RS04300	-	peptide-methionine (S)-S-oxide reductase	#N/A	#N/A	#N/A	#N/A	#N/A	#N/A	#N/A	#N/A	#N/A	#N/A	#N/A	#N/A	#N/A	#N/A
870		WP_144800837.1	JM81_RS04305	-	GDP-mannose pyrophosphatase NudK	38137000	64601000	61254000	0	0	41375000	83140000	76315000	0	99290000	107340000	88800000	#N/A	#N/A
871		WP_144800839.1	JM81_RS04310	-	gluconate 2-dehydrogenase subunit 3 family protein	56507000	47420000	79975000	0	0	0	85584000	47125000	77785000	33149000	30327000	30088000	#N/A	#N/A
872		WP_144800841.1	JM81_RS04315	-	GMC family oxidoreductase	114730000	210760000	227830000	0	0	0	185110000	111280000	133730000	99649000	108080000	99403000	#N/A	#N/A
873		WP_144800843.1	JM81_RS04320	+	M81 family metallopeptidase	15293000	18214000	0	22169000	39392000	14922000	0	14471000	13850000	30130000	10162000	0	#N/A	#N/A
874		WP_144800845.1	JM81_RS04325	-	DUF2461 domain-containing protein	0	0	0	0	0	0	0	0	0	0	0	0	#N/A	#N/A
875		WP_089260006.1	JM81_RS04330	-	TIGR00266 family protein	76610000	176910000	129450000	87498000	104940000	68377000	155100000	116010000	128310000	157380000	131030000	147600000	#N/A	#N/A
876		WP_144800847.1	JM81_RS04335	-	hypothetical protein	#N/A	#N/A	#N/A	#N/A	#N/A	#N/A	#N/A	#N/A	#N/A	#N/A	#N/A	#N/A	#N/A	#N/A
877		WP_144800849.1	JM81_RS04340	-	FKBP-type peptidyl-prolyl cis-trans isomerase	0	0	0	0	0	0	0	0	0	0	0	0	#N/A	#N/A
878		WP_089260003.1	JM81_RS04345	-	DUF4442 domain-containing protein	77832000	119810000	146660000	127280000	143520000	78166000	161240000	141670000	164710000	154940000	178330000	203460000	#N/A	#N/A
879		WP_144800851.1	JM81_RS04350	+	DUF4870 domain-containing protein	#N/A	#N/A	#N/A	#N/A	#N/A	#N/A	#N/A	#N/A	#N/A	#N/A	#N/A	#N/A	#N/A	#N/A
880		WP_068484071.1	JM81_RS04355	+	PadR family transcriptional regulator	0	0	0	0	0	0	0	0	0	0	0	0	#N/A	#N/A
881		WP_089260001.1	JM81_RS04360	+	PspC domain-containing protein	0	0	52545000	29948000	33833000	21495000	0	41307000	21611000	52938000	33708000	38754000	#N/A	#N/A
882		WP_144800852.1	JM81_RS04365	+	head GIN domain-containing protein	0	0	0	0	0	29493000	0	0	0	0	0	88743000	#N/A	#N/A
883		WP_144800854.1	JM81_RS04370	+	dipeptide epimerase	53770000	72085000	90862000	69000000	76852000	56173000	100740000	58648000	79597000	85850000	83628000	118620000	#N/A	#N/A
884		WP_261374959.1	JM81_RS04375	+	aminotransferase class I/II-fold pyridoxal phosphate-dependent enzyme	0	0	0	0	0	0	0	0	0	0	0	0	#N/A	#N/A
885		WP_144800858.1	JM81_RS04380	+	hypothetical protein	173410000	0	321280000	0	0	0	0	0	0	0	0	0	#N/A	#N/A
886		WP_089259996.1	JM81_RS04385	-	thioredoxin-disulfide reductase	529760000	669950000	801380000	990030000	1.0207e+09	885770000	1182900000	810150000	1156200000	1.5332e+09	1210500000	1373400000	#N/A	#N/A
887		WP_186435524.1	JM81_RS04390	+	LytTR family DNA-binding domain-containing protein	#N/A	#N/A	#N/A	#N/A	#N/A	#N/A	#N/A	#N/A	#N/A	#N/A	#N/A	#N/A	#N/A	#N/A
888		WP_144800862.1	JM81_RS04395	-	formylglycine-generating enzyme family protein	63684000	104330000	115510000	69549000	73508000	58165000	108610000	88628000	97138000	168490000	127000000	177700000	#N/A	#N/A
889		WP_144800864.1	JM81_RS04400	-	glycoside hydrolase family 2 TIM barrel-domain containing protein	432210000	831330000	838210000	180330000	224750000	165120000	476210000	383680000	461870000	1323500000	1285700000	1.5113e+09	#N/A	GH2
890		WP_144800866.1	JM81_RS04405	-	arylsulfatase	0	0	0	44301000	0	0	52703000	45837000	0	0	0	0	S1_20	#N/A
891		WP_144800868.1	JM81_RS04410	-	CPBP family intramembrane metalloprotease	#N/A	#N/A	#N/A	#N/A	#N/A	#N/A	#N/A	#N/A	#N/A	#N/A	#N/A	#N/A	#N/A	#N/A
892		WP_089259989.1	JM81_RS04415	-	fructose-6-phosphate aldolase	1.6851e+09	3.8087e+09	3.5309e+09	2870200000	3.0563e+09	2314400000	5029700000	3.5661e+09	3.0744e+09	4799000000	3.1473e+09	3.4798e+09	#N/A	#N/A
893		WP_144800870.1	JM81_RS04420	-	transketolase	1.0511e+09	2696200000	2434400000	1.9987e+09	2262100000	1.4904e+09	2672200000	1.8606e+09	2158200000	2385600000	2304500000	3.1181e+09	#N/A	#N/A
894		WP_144800872.1	JM81_RS04425	-	ribose-5-phosphate isomerase RpiA	46785000	0	93164000	83252000	157660000	57144000	179100000	162780000	137930000	259900000	111230000	139660000	#N/A	#N/A
895		WP_144800874.1	JM81_RS04430	+	heavy metal translocating P-type ATPase metal-binding domain-containing protein	#N/A	#N/A	#N/A	#N/A	#N/A	#N/A	#N/A	#N/A	#N/A	#N/A	#N/A	#N/A	#N/A	#N/A
896		WP_144800875.1	JM81_RS04435	+	cbb3-type cytochrome oxidase assembly protein CcoS	#N/A	#N/A	#N/A	#N/A	#N/A	#N/A	#N/A	#N/A	#N/A	#N/A	#N/A	#N/A	#N/A	#N/A
897		WP_144800877.1	JM81_RS04440	+	cytochrome-c oxidase, cbb3-type subunit I	0	0	0	185930000	158310000	126730000	50886000	54843000	65562000	113540000	121500000	130450000	#N/A	#N/A
898		WP_089259983.1	JM81_RS04445	+	CcoQ/FixQ family Cbb3-type cytochrome c oxidase assembly chaperone	#N/A	#N/A	#N/A	#N/A	#N/A	#N/A	#N/A	#N/A	#N/A	#N/A	#N/A	#N/A	#N/A	#N/A
899		WP_144800879.1	JM81_RS04450	+	cbb3-type cytochrome c oxidase N-terminal domain-containing protein	0	0	0	213090000	224400000	178170000	138790000	90917000	115420000	109130000	114910000	130090000	#N/A	#N/A
900		WP_144800881.1	JM81_RS04455	+	cytochrome c oxidase accessory protein CcoG	0	0	0	0	0	0	0	0	0	0	0	0	#N/A	#N/A
901		WP_089259980.1	JM81_RS04460	+	FixH family protein	0	0	0	0	0	0	0	0	0	0	0	0	#N/A	#N/A
902		WP_144800883.1	JM81_RS04465	+	sulfite exporter TauE/SafE family protein	#N/A	#N/A	#N/A	#N/A	#N/A	#N/A	#N/A	#N/A	#N/A	#N/A	#N/A	#N/A	#N/A	#N/A
903		WP_144800885.1	JM81_RS04470	+	GTP-binding protein	#N/A	#N/A	#N/A	#N/A	#N/A	#N/A	#N/A	#N/A	#N/A	#N/A	#N/A	#N/A	#N/A	#N/A
904		WP_144800887.1	JM81_RS04475	+	vanadium-dependent haloperoxidase	25077000	70435000	74051000	231640000	225510000	157750000	380180000	218150000	232830000	377000000	504910000	474180000	#N/A	#N/A
905		WP_144800889.1	JM81_RS04480	-	universal stress protein	122260000	253070000	272250000	264770000	366960000	210750000	393440000	293150000	266300000	322750000	435520000	293000000	#N/A	#N/A
906		WP_144800891.1	JM81_RS04485	-	oxygen-independent coproporphyrinogen III oxidase	0	0	0	0	0	0	0	40856000	0	104900000	107270000	96369000	#N/A	#N/A
907		WP_144800893.1	JM81_RS04490	+	DUF983 domain-containing protein	#N/A	#N/A	#N/A	#N/A	#N/A	#N/A	#N/A	#N/A	#N/A	#N/A	#N/A	#N/A	#N/A	#N/A
908		WP_089259973.1	JM81_RS04495	+	Crp/Fnr family transcriptional regulator	94832000	132430000	165860000	105090000	107460000	69324000	135430000	92472000	67512000	61577000	121080000	143640000	#N/A	#N/A
909		WP_144800895.1	JM81_RS04500	+	sulfite exporter TauE/SafE family protein	#N/A	#N/A	#N/A	#N/A	#N/A	#N/A	#N/A	#N/A	#N/A	#N/A	#N/A	#N/A	#N/A	#N/A
910		WP_144800897.1	JM81_RS04505	+	MBL fold metallo-hydrolase	34825000	0	0	0	0	0	81660000	0	0	328040000	401750000	327450000	#N/A	#N/A
911		WP_144800899.1	JM81_RS04510	+	MBL fold metallo-hydrolase	#N/A	#N/A	#N/A	#N/A	#N/A	#N/A	#N/A	#N/A	#N/A	#N/A	#N/A	#N/A	#N/A	#N/A
912		WP_089260576.1	JM81_RS04515	+	peroxiredoxin	#N/A	#N/A	#N/A	#N/A	#N/A	#N/A	#N/A	#N/A	#N/A	#N/A	#N/A	#N/A	#N/A	#N/A
913		WP_144800901.1	JM81_RS04520	+	rhodanese-like domain-containing protein	0	0	0	0	0	0	0	0	0	0	0	0	#N/A	#N/A
914		WP_144800903.1	JM81_RS04525	+	DUF3365 domain-containing protein	0	0	0	0	0	0	0	0	0	0	0	0	#N/A	#N/A
915		WP_144800905.1	JM81_RS04530	+	heavy metal-associated domain-containing protein	#N/A	#N/A	#N/A	#N/A	#N/A	#N/A	#N/A	#N/A	#N/A	#N/A	#N/A	#N/A	#N/A	#N/A
916		WP_144800907.1	JM81_RS04535	-	sterol desaturase family protein	0	0	0	0	57564000	55184000	0	0	0	0	0	0	#N/A	#N/A
917		WP_089259965.1	JM81_RS04540	+	DUF2892 domain-containing protein	#N/A	#N/A	#N/A	#N/A	#N/A	#N/A	#N/A	#N/A	#N/A	#N/A	#N/A	#N/A	#N/A	#N/A
918		WP_144800909.1	JM81_RS04545	+	FAD/NAD(P)-binding oxidoreductase	#N/A	#N/A	#N/A	#N/A	#N/A	#N/A	#N/A	#N/A	#N/A	#N/A	#N/A	#N/A	#N/A	#N/A
919		WP_144800911.1	JM81_RS04550	-	OprD family outer membrane porin	0	0	0	0	0	0	0	0	0	0	0	0	#N/A	#N/A
920		WP_144800913.1	JM81_RS04555	-	c-type cytochrome	0	0	0	0	26315000	20548000	0	0	0	0	0	0	#N/A	#N/A
921		WP_089259961.1	JM81_RS04560	+	DsrE family protein	65918000	0	86161000	196220000	172190000	116260000	126620000	104110000	155760000	0	152410000	203340000	#N/A	#N/A
922		WP_144800915.1	JM81_RS04565	+	class I SAM-dependent methyltransferase	#N/A	#N/A	#N/A	#N/A	#N/A	#N/A	#N/A	#N/A	#N/A	#N/A	#N/A	#N/A	#N/A	#N/A
923		WP_144800917.1	JM81_RS04570	-	TonB-dependent receptor	#N/A	#N/A	#N/A	#N/A	#N/A	#N/A	#N/A	#N/A	#N/A	#N/A	#N/A	#N/A	#N/A	#N/A
924		WP_144800919.1	JM81_RS04575	-	hypothetical protein	#N/A	#N/A	#N/A	#N/A	#N/A	#N/A	#N/A	#N/A	#N/A	#N/A	#N/A	#N/A	#N/A	#N/A
925		WP_144800920.1	JM81_RS04580	+	DNA starvation/stationary phase protection protein	148790000	260480000	290310000	178900000	208990000	135210000	222730000	218000000	179310000	416610000	305450000	325350000	#N/A	#N/A
926		WP_144800922.1	JM81_RS04585	+	cytochrome ubiquinol oxidase subunit I	#N/A	#N/A	#N/A	#N/A	#N/A	#N/A	#N/A	#N/A	#N/A	#N/A	#N/A	#N/A	#N/A	#N/A
927		WP_144800924.1	JM81_RS04590	+	cytochrome d ubiquinol oxidase subunit II	#N/A	#N/A	#N/A	#N/A	#N/A	#N/A	#N/A	#N/A	#N/A	#N/A	#N/A	#N/A	#N/A	#N/A
928		WP_144800926.1	JM81_RS04595	+	FAD/NAD(P)-binding oxidoreductase	#N/A	#N/A	#N/A	#N/A	#N/A	#N/A	#N/A	#N/A	#N/A	#N/A	#N/A	#N/A	#N/A	#N/A
929		WP_186435525.1	JM81_RS18385	+	hypothetical protein	#N/A	#N/A	#N/A	#N/A	#N/A	#N/A	#N/A	#N/A	#N/A	#N/A	#N/A	#N/A	#N/A	#N/A
930		WP_144800928.1	JM81_RS04600	+	DUF6132 family protein	#N/A	#N/A	#N/A	#N/A	#N/A	#N/A	#N/A	#N/A	#N/A	#N/A	#N/A	#N/A	#N/A	#N/A
931		WP_144800930.1	JM81_RS04605	+	TolC family protein	#N/A	#N/A	#N/A	#N/A	#N/A	#N/A	#N/A	#N/A	#N/A	#N/A	#N/A	#N/A	#N/A	#N/A
932		WP_144800932.1	JM81_RS04610	+	efflux RND transporter periplasmic adaptor subunit	#N/A	#N/A	#N/A	#N/A	#N/A	#N/A	#N/A	#N/A	#N/A	#N/A	#N/A	#N/A	#N/A	#N/A
933		WP_144800934.1	JM81_RS04615	+	efflux RND transporter permease subunit	#N/A	#N/A	#N/A	#N/A	#N/A	#N/A	#N/A	#N/A	#N/A	#N/A	#N/A	#N/A	#N/A	#N/A
934		WP_144800936.1	JM81_RS04620	+	hypothetical protein	#N/A	#N/A	#N/A	#N/A	#N/A	#N/A	#N/A	#N/A	#N/A	#N/A	#N/A	#N/A	#N/A	#N/A
935		WP_144800938.1	JM81_RS04625	+	DUF2892 domain-containing protein	#N/A	#N/A	#N/A	#N/A	#N/A	#N/A	#N/A	#N/A	#N/A	#N/A	#N/A	#N/A	#N/A	#N/A
936		WP_144800940.1	JM81_RS04630	+	YeeE/YedE thiosulfate transporter family protein	#N/A	#N/A	#N/A	#N/A	#N/A	#N/A	#N/A	#N/A	#N/A	#N/A	#N/A	#N/A	#N/A	#N/A
937		WP_089259956.1	JM81_RS04635	+	YeeE/YedE thiosulfate transporter family protein	#N/A	#N/A	#N/A	#N/A	#N/A	#N/A	#N/A	#N/A	#N/A	#N/A	#N/A	#N/A	#N/A	#N/A
938		WP_144800942.1	JM81_RS04640	-	hypothetical protein	0	0	0	0	0	0	0	0	0	0	0	0	#N/A	#N/A
939		WP_261374960.1	JM81_RS04645	-	tryptophan-rich sensory protein	0	0	0	0	0	21910000	40661000	38519000	31844000	0	0	22053000	#N/A	#N/A
940		WP_144800945.1	JM81_RS04650	-	BatA domain-containing protein	#N/A	#N/A	#N/A	#N/A	#N/A	#N/A	#N/A	#N/A	#N/A	#N/A	#N/A	#N/A	#N/A	#N/A
941		WP_144800947.1	JM81_RS04655	-	DUF58 domain-containing protein	0	0	0	0	0	17652000	50091000	21023000	25155000	0	28153000	0	#N/A	#N/A
942		WP_144800949.1	JM81_RS04660	-	MoxR family ATPase	78569000	134710000	152260000	209600000	214330000	157420000	256670000	209680000	214170000	237370000	213970000	264700000	#N/A	#N/A
943		WP_089260575.1	JM81_RS04665	-	DUF4159 domain-containing protein	0	0	0	0	0	0	0	0	0	0	0	0	#N/A	#N/A
944		WP_144800951.1	JM81_RS04670	-	TldD/PmbA family protein	314010000	614570000	489860000	1.0441e+09	1131300000	1.044e+09	1401900000	1.0566e+09	1234700000	1.0044e+09	753600000	802590000	#N/A	#N/A
945		WP_144800953.1	JM81_RS04675	-	TldD/PmbA family protein	277680000	337930000	447380000	1.5849e+09	1399300000	1274000000	1.8399e+09	1263900000	1.6238e+09	828940000	594390000	1255200000	#N/A	#N/A
946		WP_144800955.1	JM81_RS04680	+	pyridoxamine 5'-phosphate oxidase family protein	0	0	0	0	0	0	0	0	0	0	0	0	#N/A	#N/A
947		WP_144800957.1	JM81_RS04685	-	sigma-70 family RNA polymerase sigma factor	0	0	0	0	0	0	0	0	0	78643000	109340000	116410000	#N/A	#N/A
948		WP_144800959.1	JM81_RS04690	+	cation-translocating P-type ATPase	0	0	0	0	0	0	0	0	0	0	0	0	#N/A	#N/A
949		WP_144800961.1	JM81_RS04695	-	uracil phosphoribosyltransferase	40758000	58189000	74290000	53111000	64614000	37583000	86143000	60554000	61933000	92454000	80266000	71323000	#N/A	#N/A
950		WP_144800963.1	JM81_RS04700	-	SDR family oxidoreductase	0	56655000	52785000	69538000	82551000	34394000	0	46899000	88209000	113950000	168110000	168140000	#N/A	#N/A
951		WP_186435526.1	JM81_RS04705	-	WG repeat-containing protein	60013000	0	117400000	125700000	91228000	79909000	0	0	148060000	248660000	343190000	298900000	#N/A	#N/A
952		WP_144800967.1	JM81_RS04710	-	hypothetical protein	0	0	0	0	0	0	0	0	0	0	0	0	#N/A	#N/A
953		WP_144800969.1	JM81_RS04715	+	PAS domain-containing sensor histidine kinase	39583000	80763000	77899000	44495000	42683000	0	86515000	70459000	69595000	0	56703000	63177000	#N/A	#N/A
954		WP_144800971.1	JM81_RS04720	+	response regulator	97794000	146950000	156670000	93033000	111330000	74064000	142160000	120380000	123000000	136900000	111860000	137310000	#N/A	#N/A
955		WP_144800973.1	JM81_RS04725	+	universal stress protein	24348000	70523000	85936000	138600000	121870000	97862000	122330000	84654000	105980000	193720000	194740000	200760000	#N/A	#N/A
956		WP_186435527.1	JM81_RS04730	+	universal stress protein	8410900	0	40698000	180700000	113440000	84633000	93330000	65350000	57912000	200660000	226110000	180050000	#N/A	#N/A
957		WP_144800977.1	JM81_RS04735	+	universal stress protein	0	0	0	70919000	59024000	0	0	0	0	0	0	0	#N/A	#N/A
958		WP_144800979.1	JM81_RS04740	-	thioredoxin family protein	#N/A	#N/A	#N/A	#N/A	#N/A	#N/A	#N/A	#N/A	#N/A	#N/A	#N/A	#N/A	#N/A	#N/A
959		WP_144800981.1	JM81_RS04745	+	universal stress protein	31458000	0	62440000	77818000	79195000	51237000	66951000	63174000	60213000	146330000	152880000	143260000	#N/A	#N/A
960		WP_144800983.1	JM81_RS04750	+	universal stress protein	0	0	0	0	0	47411000	0	0	0	86143000	0	0	#N/A	#N/A
961		WP_144800985.1	JM81_RS04755	+	universal stress protein	0	0	0	0	0	0	0	0	0	0	60804000	0	#N/A	#N/A
962		WP_144800987.1	JM81_RS04760	+	hypothetical protein	0	0	0	0	0	0	0	0	0	0	0	0	#N/A	#N/A
963		WP_089259931.1	JM81_RS04765	+	mechanosensitive ion channel family protein	#N/A	#N/A	#N/A	#N/A	#N/A	#N/A	#N/A	#N/A	#N/A	#N/A	#N/A	#N/A	#N/A	#N/A
964		WP_144800989.1	JM81_RS04770	+	restriction endonuclease	#N/A	#N/A	#N/A	#N/A	#N/A	#N/A	#N/A	#N/A	#N/A	#N/A	#N/A	#N/A	#N/A	#N/A
965		WP_144800991.1	JM81_RS04775	+	MBL fold metallo-hydrolase	#N/A	#N/A	#N/A	#N/A	#N/A	#N/A	#N/A	#N/A	#N/A	#N/A	#N/A	#N/A	#N/A	#N/A
966		WP_144800993.1	JM81_RS04780	+	hypothetical protein	0	0	0	0	0	0	0	0	0	0	0	0	#N/A	#N/A
967		WP_144800995.1	JM81_RS04785	-	cardiolipin synthase	#N/A	#N/A	#N/A	#N/A	#N/A	#N/A	#N/A	#N/A	#N/A	#N/A	#N/A	#N/A	#N/A	#N/A
968		WP_144800997.1	JM81_RS04790	-	LytTR family DNA-binding domain-containing protein	0	0	0	0	0	15214000	49483000	38839000	31172000	42691000	34927000	0	#N/A	#N/A
969		WP_144800998.1	JM81_RS04795	-	two-component regulator propeller domain-containing protein	7868600	26631000	0	0	0	0	0	0	0	0	0	0	#N/A	#N/A
970		WP_144801000.1	JM81_RS04800	-	hypothetical protein	#N/A	#N/A	#N/A	#N/A	#N/A	#N/A	#N/A	#N/A	#N/A	#N/A	#N/A	#N/A	#N/A	#N/A
971		WP_144801002.1	JM81_RS04805	-	SH3 domain-containing protein	0	23883000	24546000	0	0	0	0	0	0	0	0	0	#N/A	#N/A
972		WP_144801004.1	JM81_RS04810	-	hypothetical protein	#N/A	#N/A	#N/A	#N/A	#N/A	#N/A	#N/A	#N/A	#N/A	#N/A	#N/A	#N/A	#N/A	#N/A
973		WP_144801006.1	JM81_RS04815	-	VIT and VWA domain-containing protein	182240000	657250000	433450000	0	0	0	41660000	37529000	11437000	0	0	0	#N/A	#N/A
974	Pul4	WP_144801008.1	JM81_RS04820	-	L-rhamnose mutarotase	#N/A	#N/A	#N/A	#N/A	#N/A	#N/A	#N/A	#N/A	#N/A	#N/A	#N/A	#N/A	#N/A	#N/A
975	Pul4	WP_144801010.1	JM81_RS04825	-	L-fucose:H+ symporter permease	0	0	0	0	0	0	0	0	0	0	0	0	#N/A	#N/A
976	Pul4	WP_144801012.1	JM81_RS04830	-	SDR family oxidoreductase	0	40003000	44910000	34004000	0	0	0	0	34775000	47603000	38525000	42739000	#N/A	#N/A
977	Pul4	WP_144801014.1	JM81_RS04835	-	amidohydrolase family protein	#N/A	#N/A	#N/A	#N/A	#N/A	#N/A	#N/A	#N/A	#N/A	#N/A	#N/A	#N/A	#N/A	#N/A
978	Pul4	WP_144801016.1	JM81_RS04840	-	fumarylacetoacetate hydrolase family protein	89108000	129490000	143480000	106030000	91802000	76821000	276610000	235980000	227420000	197760000	161840000	170450000	#N/A	#N/A
979	Pul4	WP_089259916.1	JM81_RS04845	-	glucose 1-dehydrogenase	0	0	0	0	0	51730000	169490000	0	91667000	0	0	0	#N/A	#N/A
980	Pul4	WP_144801018.1	JM81_RS04850	-	L-fuconate dehydratase	0	0	0	0	0	0	86374000	87436000	82227000	0	0	0	#N/A	#N/A
981	Pul4	WP_144801020.1	JM81_RS04855	-	AraC family transcriptional regulator	0	0	0	0	0	0	0	0	0	0	0	0	#N/A	#N/A
982	Pul4	WP_144801022.1	JM81_RS04860	+	thioredoxin domain-containing protein	0	0	0	0	0	0	0	0	0	0	0	21839000	#N/A	#N/A
983	Pul4	WP_144801024.1	JM81_RS04865	-	VCBS repeat-containing protein	0	0	34724000	0	0	0	43877000	21210000	39957000	23979000	0	0	#N/A	#N/A
984	Pul4	WP_089259911.1	JM81_RS04870	-	SusD/RagB family nutrient-binding outer membranelipoprotein	97276000	134860000	183020000	47224000	32644000	24826000	1379500000	1212700000	1448300000	239460000	222600000	248490000	#N/A	#N/A
985	Pul4	WP_144801026.1	JM81_RS04875	-	SusC/RagA family TonB-linked outer membrane protein	177260000	375340000	426460000	94138000	114400000	106410000	3.5267e+09	2638800000	2349000000	540870000	645430000	568760000	#N/A	#N/A
986	Pul4	WP_261374961.1	JM81_RS04880	-	family 20 glycosylhydrolase	0	0	0	0	0	0	0	0	0	0	0	0	#N/A	GH20
987	Pul4	WP_144801028.1	JM81_RS04885	-	hypothetical protein	0	0	0	0	0	0	0	0	0	0	0	0	#N/A	#N/A
988	Pul4	WP_261374962.1	JM81_RS04890	-	carbohydrate-binding family 9-like protein	#N/A	#N/A	#N/A	#N/A	#N/A	#N/A	#N/A	#N/A	#N/A	#N/A	#N/A	#N/A	#N/A	CBM0
989	Pul4	WP_144801030.1	JM81_RS04895	+	histidine kinase	0	0	0	0	50629000	0	0	0	0	0	0	0	#N/A	#N/A
990	Pul4	WP_089259907.1	JM81_RS04900	+	response regulator transcription factor	57568000	95685000	0	77425000	100690000	54602000	121460000	89621000	73866000	137570000	133890000	140100000	#N/A	#N/A
991	Pul4	WP_089259906.1	JM81_RS04905	+	AraC family transcriptional regulator	#N/A	#N/A	#N/A	#N/A	#N/A	#N/A	#N/A	#N/A	#N/A	#N/A	#N/A	#N/A	#N/A	#N/A
992	Pul4	WP_186435528.1	JM81_RS04910	+	ThuA domain-containing protein	23405000	53729000	56399000	39518000	72667000	53537000	362040000	165650000	227540000	61968000	30960000	53260000	#N/A	CBM6
993	Pul4	WP_144801034.1	JM81_RS04915	-	ABC transporter ATP-binding protein	#N/A	#N/A	#N/A	#N/A	#N/A	#N/A	#N/A	#N/A	#N/A	#N/A	#N/A	#N/A	#N/A	#N/A
994	Pul4	WP_144801036.1	JM81_RS04920	-	ABC transporter permease	#N/A	#N/A	#N/A	#N/A	#N/A	#N/A	#N/A	#N/A	#N/A	#N/A	#N/A	#N/A	#N/A	#N/A
995	Pul4	WP_144801038.1	JM81_RS04925	-	efflux RND transporter periplasmic adaptor subunit	0	0	0	0	0	0	0	0	0	0	0	0	#N/A	#N/A
996	Pul4	WP_261374963.1	JM81_RS04930	-	alpha-L-fucosidase	10422000	0	32638000	7190800	37828000	24071000	449020000	343350000	443790000	60403000	45497000	69290000	#N/A	GH29
997	Pul4		JM81_RS04935	-	tRNA-Pro	#N/A	#N/A	#N/A	#N/A	#N/A	#N/A	#N/A	#N/A	#N/A	#N/A	#N/A	#N/A	#N/A	#N/A
998	Pul4	WP_261374964.1	JM81_RS04940	-	alpha/beta hydrolase	0	0	0	0	0	0	0	0	0	0	0	0	#N/A	#N/A
999	Pul4	WP_144801042.1	JM81_RS04945	-	M15 family metallopeptidase	50651000	82963000	88509000	62563000	64368000	67021000	78642000	67388000	79160000	80549000	76920000	0	#N/A	#N/A
1000	Pul4	WP_144801044.1	JM81_RS04950	+	glycoside hydrolase family 130 protein	0	0	0	90619000	108130000	92325000	0	0	0	0	0	0	#N/A	GH130
1001	Pul4	WP_144801046.1	JM81_RS04955	+	arylsulfatase	0	0	0	0	0	0	0	0	0	0	0	0	S1_17	#N/A
1002	Pul4	WP_261374965.1	JM81_RS04960	-	sugar phosphate isomerase/epimerase	29712000	39457000	53518000	0	0	0	0	34502000	0	50231000	62012000	56628000	#N/A	#N/A
1003	Pul4	WP_089259896.1	JM81_RS04965	-	gluconate 2-dehydrogenase subunit 3 family protein	86221000	133180000	179290000	43091000	36499000	0	0	32177000	37549000	114720000	54822000	101190000	#N/A	#N/A
1004	Pul4	WP_089259895.1	JM81_RS04970	-	GMC family oxidoreductase	139730000	136440000	193140000	0	0	0	0	31778000	55267000	141090000	109180000	194030000	#N/A	#N/A
1005	Pul4	WP_144801050.1	JM81_RS04975	-	sialate O-acetylesterase	0	0	0	0	0	0	0	0	0	0	0	0	#N/A	CE20
1006	Pul4	WP_144801052.1	JM81_RS04980	+	Gfo/Idh/MocA family oxidoreductase	#N/A	#N/A	#N/A	#N/A	#N/A	#N/A	#N/A	#N/A	#N/A	#N/A	#N/A	#N/A	#N/A	GH177/GH109
1007	Pul4	WP_089259892.1	JM81_RS04985	-	LacI family DNA-binding transcriptional regulator	55345000	0	50405000	0	0	29948000	0	44857000	0	0	0	51692000	#N/A	#N/A
1008	Pul4	WP_144801054.1	JM81_RS04990	-	xylose isomerase	481140000	779720000	807910000	149000000	158540000	127080000	1231500000	620640000	1127300000	944370000	908560000	681480000	#N/A	#N/A
1009	Pul4	WP_144801056.1	JM81_RS04995	-	FGGY family carbohydrate kinase	36671000	95642000	45524000	33651000	35094000	24527000	143390000	98462000	0	46545000	91037000	77859000	#N/A	#N/A
1010	Pul4	WP_089259889.1	JM81_RS05000	-	response regulator transcription factor	0	0	0	0	0	0	0	0	0	0	0	0	#N/A	#N/A
1011	Pul4	WP_144801058.1	JM81_RS05005	-	PorP/SprF family type IX secretion system membrane protein	#N/A	#N/A	#N/A	#N/A	#N/A	#N/A	#N/A	#N/A	#N/A	#N/A	#N/A	#N/A	#N/A	#N/A
1012		WP_144801060.1	JM81_RS05010	-	PD40 domain-containing protein	#N/A	#N/A	#N/A	#N/A	#N/A	#N/A	#N/A	#N/A	#N/A	#N/A	#N/A	#N/A	#N/A	#N/A
1013		WP_186435529.1	JM81_RS18390	-	hypothetical protein	#N/A	#N/A	#N/A	#N/A	#N/A	#N/A	#N/A	#N/A	#N/A	#N/A	#N/A	#N/A	#N/A	#N/A
1014		WP_144801062.1	JM81_RS05015	+	PA2169 family four-helix-bundle protein	0	0	0	0	0	0	0	0	0	0	0	0	#N/A	#N/A
1015		WP_144801064.1	JM81_RS05020	-	ribosome-associated translation inhibitor RaiA	#N/A	#N/A	#N/A	#N/A	#N/A	#N/A	#N/A	#N/A	#N/A	#N/A	#N/A	#N/A	#N/A	#N/A
1016		WP_089259884.1	JM81_RS05025	-	VOC family protein	0	0	0	0	0	0	0	0	0	0	0	0	#N/A	#N/A
1017		WP_144801066.1	JM81_RS05030	-	Y4yA family PLP-dependent enzyme	#N/A	#N/A	#N/A	#N/A	#N/A	#N/A	#N/A	#N/A	#N/A	#N/A	#N/A	#N/A	#N/A	#N/A
1018		WP_144801068.1	JM81_RS05035	-	FAD/NAD(P)-binding protein	#N/A	#N/A	#N/A	#N/A	#N/A	#N/A	#N/A	#N/A	#N/A	#N/A	#N/A	#N/A	#N/A	#N/A
1019		WP_144801070.1	JM81_RS05040	-	2,3-diaminopropionate biosynthesis protein SbnA	0	0	0	0	0	0	0	0	0	0	0	0	#N/A	#N/A
1020		WP_144801072.1	JM81_RS05045	+	(2Fe-2S)-binding protein	0	34326000	52311000	33045000	0	0	0	0	0	0	0	61995000	#N/A	#N/A
1021		WP_144801074.1	JM81_RS05050	+	molybdopterin-dependent oxidoreductase	143910000	294840000	294930000	105200000	140620000	105610000	266100000	192100000	223060000	325420000	281210000	400160000	#N/A	#N/A
1022		WP_144801076.1	JM81_RS05055	-	malate dehydrogenase (quinone)	40585000	96528000	113200000	106900000	146810000	115770000	146760000	131590000	138280000	168130000	129100000	153340000	#N/A	#N/A
1023		WP_144801078.1	JM81_RS05060	-	DUF3570 domain-containing protein	100500000	173330000	210620000	158210000	179340000	152450000	268140000	180250000	169630000	130130000	202580000	208880000	#N/A	#N/A
1024		WP_144801080.1	JM81_RS05065	-	DUF4266 domain-containing protein	67244000	79785000	96843000	91833000	115980000	67224000	182040000	135550000	166260000	99451000	0	0	#N/A	#N/A
1025		WP_144801082.1	JM81_RS05070	-	FAD:protein FMN transferase	0	43465000	0	0	51085000	30064000	69927000	62524000	61939000	53292000	57282000	48463000	#N/A	#N/A
1026		WP_089260568.1	JM81_RS05075	-	thioredoxin family protein	0	0	0	0	0	0	0	0	0	0	0	0	#N/A	#N/A
1027		WP_144801084.1	JM81_RS05080	-	efflux RND transporter periplasmic adaptor subunit	78178000	171870000	175700000	241150000	276570000	237900000	412710000	357540000	364380000	358840000	352540000	429020000	#N/A	#N/A
1028		WP_144801086.1	JM81_RS05085	-	CusA/CzcA family heavy metal efflux RND transporter	39212000	0	81154000	159920000	130300000	76551000	190600000	162820000	127110000	164020000	149580000	216090000	#N/A	#N/A
1029		WP_144801088.1	JM81_RS05090	-	hypothetical protein	#N/A	#N/A	#N/A	#N/A	#N/A	#N/A	#N/A	#N/A	#N/A	#N/A	#N/A	#N/A	#N/A	#N/A
1030		WP_144801090.1	JM81_RS05095	-	L,D-transpeptidase	#N/A	#N/A	#N/A	#N/A	#N/A	#N/A	#N/A	#N/A	#N/A	#N/A	#N/A	#N/A	#N/A	#N/A
1031		WP_144801092.1	JM81_RS05100	-	TIGR00730 family Rossman fold protein	0	0	0	0	0	0	0	0	0	0	0	0	#N/A	#N/A
1032		WP_144801094.1	JM81_RS05105	+	phosphate acetyltransferase	20054000	68355000	50003000	22013000	44608000	35380000	75926000	61249000	32544000	75566000	68884000	82357000	#N/A	#N/A
1033		WP_144801096.1	JM81_RS05110	+	acetate kinase	38422000	46735000	57856000	43767000	41890000	38469000	36603000	19731000	40053000	45151000	53201000	63484000	#N/A	#N/A
1034		WP_144801098.1	JM81_RS05115	+	ferritin-like domain-containing protein	0	49895000	0	0	0	0	0	0	0	0	92433000	0	#N/A	#N/A
1035		WP_144801100.1	JM81_RS05120	+	ferritin-like domain-containing protein	#N/A	#N/A	#N/A	#N/A	#N/A	#N/A	#N/A	#N/A	#N/A	#N/A	#N/A	#N/A	#N/A	#N/A
1036		WP_261374968.1	JM81_RS05125	-	site-2 protease family protein	#N/A	#N/A	#N/A	#N/A	#N/A	#N/A	#N/A	#N/A	#N/A	#N/A	#N/A	#N/A	#N/A	#N/A
1037		WP_144801102.1	JM81_RS05130	+	1-phosphofructokinase family hexose kinase	0	0	0	0	0	0	0	0	0	0	0	0	#N/A	#N/A
1038		WP_144801104.1	JM81_RS05135	-	TolC family protein	37142000	0	69012000	62560000	60368000	55795000	78043000	63910000	87432000	53615000	61784000	92920000	#N/A	#N/A
1039		WP_144801106.1	JM81_RS05140	-	efflux RND transporter permease subunit	0	0	0	0	0	0	0	0	0	0	0	0	#N/A	#N/A
1040		WP_144801108.1	JM81_RS05145	-	efflux RND transporter periplasmic adaptor subunit	0	87248000	0	0	101790000	105040000	229240000	215840000	0	137810000	143210000	306200000	#N/A	#N/A
1041		WP_144801110.1	JM81_RS05150	-	2-iminoacetate synthase ThiH	#N/A	#N/A	#N/A	#N/A	#N/A	#N/A	#N/A	#N/A	#N/A	#N/A	#N/A	#N/A	#N/A	#N/A
1042		WP_144801112.1	JM81_RS05155	-	thiazole synthase	#N/A	#N/A	#N/A	#N/A	#N/A	#N/A	#N/A	#N/A	#N/A	#N/A	#N/A	#N/A	#N/A	#N/A
1043		WP_144801114.1	JM81_RS05160	-	thiamine phosphate synthase	#N/A	#N/A	#N/A	#N/A	#N/A	#N/A	#N/A	#N/A	#N/A	#N/A	#N/A	#N/A	#N/A	#N/A
1044		WP_144801116.1	JM81_RS05165	+	hydroxymethylpyrimidine/phosphomethylpyrimidine kinase	#N/A	#N/A	#N/A	#N/A	#N/A	#N/A	#N/A	#N/A	#N/A	#N/A	#N/A	#N/A	#N/A	#N/A
1045		WP_144801118.1	JM81_RS05170	-	thiamine phosphate synthase	#N/A	#N/A	#N/A	#N/A	#N/A	#N/A	#N/A	#N/A	#N/A	#N/A	#N/A	#N/A	#N/A	#N/A
1046		WP_144801120.1	JM81_RS05175	-	phosphomethylpyrimidine synthase ThiC	#N/A	#N/A	#N/A	#N/A	#N/A	#N/A	#N/A	#N/A	#N/A	#N/A	#N/A	#N/A	#N/A	#N/A
1047		WP_144801122.1	JM81_RS05180	-	sulfur carrier protein ThiS	#N/A	#N/A	#N/A	#N/A	#N/A	#N/A	#N/A	#N/A	#N/A	#N/A	#N/A	#N/A	#N/A	#N/A
1048		WP_144801124.1	JM81_RS05185	+	TonB-dependent receptor	0	0	0	0	0	0	0	0	0	0	0	0	#N/A	#N/A
1049		WP_089259856.1	JM81_RS05190	+	response regulator transcription factor	0	0	0	0	0	0	0	0	0	0	0	0	#N/A	#N/A
1050		WP_144801126.1	JM81_RS05195	+	HAMP domain-containing sensor histidine kinase	#N/A	#N/A	#N/A	#N/A	#N/A	#N/A	#N/A	#N/A	#N/A	#N/A	#N/A	#N/A	#N/A	#N/A
1051		WP_089259854.1	JM81_RS05200	+	PepSY-like domain-containing protein	0	0	0	0	0	0	0	0	0	0	0	0	#N/A	#N/A
1052		WP_261375155.1	JM81_RS05205	+	phytase	0	0	0	536560000	719060000	587700000	694830000	490960000	710790000	49307000	0	17599000	#N/A	#N/A
1053		WP_222430288.1	JM81_RS05210	+	alkaline phosphatase family protein	0	0	0	230510000	288300000	176660000	418020000	400940000	358870000	0	0	0	#N/A	#N/A
1054		WP_144801127.1	JM81_RS05215	-	hypothetical protein	#N/A	#N/A	#N/A	#N/A	#N/A	#N/A	#N/A	#N/A	#N/A	#N/A	#N/A	#N/A	#N/A	#N/A
1055		WP_261375156.1	JM81_RS05220	-	DJ-1/PfpI family protein	#N/A	#N/A	#N/A	#N/A	#N/A	#N/A	#N/A	#N/A	#N/A	#N/A	#N/A	#N/A	#N/A	#N/A
1056		WP_241240861.1	JM81_RS18590	-	hypothetical protein	#N/A	#N/A	#N/A	#N/A	#N/A	#N/A	#N/A	#N/A	#N/A	#N/A	#N/A	#N/A	#N/A	#N/A
1057		WP_144801129.1	JM81_RS05225	-	alpha/beta hydrolase	#N/A	#N/A	#N/A	#N/A	#N/A	#N/A	#N/A	#N/A	#N/A	#N/A	#N/A	#N/A	#N/A	#N/A
1058		WP_144801132.1	JM81_RS05230	-	alpha/beta hydrolase	#N/A	#N/A	#N/A	#N/A	#N/A	#N/A	#N/A	#N/A	#N/A	#N/A	#N/A	#N/A	#N/A	#N/A
1059		WP_144801134.1	JM81_RS05235	-	amidohydrolase family protein	0	0	0	0	0	0	0	0	0	0	0	0	#N/A	#N/A
1060		WP_144801135.1	JM81_RS05240	-	NAD(P)-dependent alcohol dehydrogenase	#N/A	#N/A	#N/A	#N/A	#N/A	#N/A	#N/A	#N/A	#N/A	#N/A	#N/A	#N/A	#N/A	#N/A
1061		WP_222430289.1	JM81_RS18510	-	hypothetical protein	#N/A	#N/A	#N/A	#N/A	#N/A	#N/A	#N/A	#N/A	#N/A	#N/A	#N/A	#N/A	#N/A	#N/A
1062		WP_222430290.1	JM81_RS18515	-	hypothetical protein	#N/A	#N/A	#N/A	#N/A	#N/A	#N/A	#N/A	#N/A	#N/A	#N/A	#N/A	#N/A	#N/A	#N/A
1063		WP_054557934.1	JM81_RS05250	-	hypothetical protein	#N/A	#N/A	#N/A	#N/A	#N/A	#N/A	#N/A	#N/A	#N/A	#N/A	#N/A	#N/A	#N/A	#N/A
1064		WP_054557935.1	JM81_RS05255	-	tryptophan--tRNA ligase	#N/A	#N/A	#N/A	#N/A	#N/A	#N/A	#N/A	#N/A	#N/A	#N/A	#N/A	#N/A	#N/A	#N/A
1065		WP_144801137.1	JM81_RS05260	-	hypothetical protein	#N/A	#N/A	#N/A	#N/A	#N/A	#N/A	#N/A	#N/A	#N/A	#N/A	#N/A	#N/A	#N/A	#N/A
1066		WP_261374969.1	JM81_RS05265	-	hypothetical protein	#N/A	#N/A	#N/A	#N/A	#N/A	#N/A	#N/A	#N/A	#N/A	#N/A	#N/A	#N/A	#N/A	#N/A
1067		WP_164674148.1	JM81_RS05270	-	hypothetical protein	#N/A	#N/A	#N/A	#N/A	#N/A	#N/A	#N/A	#N/A	#N/A	#N/A	#N/A	#N/A	#N/A	#N/A
1068		WP_144801139.1	JM81_RS05275	-	helix-turn-helix domain-containing protein	0	0	0	0	0	0	0	0	0	0	0	0	#N/A	#N/A
1069		WP_222430291.1	JM81_RS05280	-	CocE/NonD family hydrolase	#N/A	#N/A	#N/A	#N/A	#N/A	#N/A	#N/A	#N/A	#N/A	#N/A	#N/A	#N/A	#N/A	#N/A
1070		WP_144801141.1	JM81_RS05285	-	CPBP family intramembrane metalloprotease	#N/A	#N/A	#N/A	#N/A	#N/A	#N/A	#N/A	#N/A	#N/A	#N/A	#N/A	#N/A	#N/A	#N/A
1071		WP_144801143.1	JM81_RS05290	-	hypothetical protein	0	0	0	0	0	0	0	0	0	0	0	0	#N/A	#N/A
1072		WP_089263195.1	JM81_RS05295	-	LytTR family DNA-binding domain-containing protein	0	0	0	0	0	0	0	0	0	0	0	0	#N/A	#N/A
1073		WP_144801145.1	JM81_RS05300	-	histidine kinase	0	0	0	0	0	0	0	0	0	0	0	0	#N/A	#N/A
1074		WP_144801147.1	JM81_RS05305	-	M1 family aminopeptidase	#N/A	#N/A	#N/A	#N/A	#N/A	#N/A	#N/A	#N/A	#N/A	#N/A	#N/A	#N/A	#N/A	#N/A
1075		WP_144801149.1	JM81_RS05310	-	hypothetical protein	#N/A	#N/A	#N/A	#N/A	#N/A	#N/A	#N/A	#N/A	#N/A	#N/A	#N/A	#N/A	#N/A	#N/A
1076		WP_144801151.1	JM81_RS05315	-	hypothetical protein	#N/A	#N/A	#N/A	#N/A	#N/A	#N/A	#N/A	#N/A	#N/A	#N/A	#N/A	#N/A	#N/A	#N/A
1077		WP_144801153.1	JM81_RS05320	-	hypothetical protein	#N/A	#N/A	#N/A	#N/A	#N/A	#N/A	#N/A	#N/A	#N/A	#N/A	#N/A	#N/A	#N/A	#N/A
1078		WP_144801155.1	JM81_RS05325	-	hypothetical protein	#N/A	#N/A	#N/A	#N/A	#N/A	#N/A	#N/A	#N/A	#N/A	#N/A	#N/A	#N/A	#N/A	#N/A
1079		WP_144801157.1	JM81_RS05330	-	hypothetical protein	#N/A	#N/A	#N/A	#N/A	#N/A	#N/A	#N/A	#N/A	#N/A	#N/A	#N/A	#N/A	#N/A	#N/A
1080		WP_144801159.1	JM81_RS05335	-	hypothetical protein	#N/A	#N/A	#N/A	#N/A	#N/A	#N/A	#N/A	#N/A	#N/A	#N/A	#N/A	#N/A	#N/A	#N/A
1081		WP_144801161.1	JM81_RS05340	-	hypothetical protein	#N/A	#N/A	#N/A	#N/A	#N/A	#N/A	#N/A	#N/A	#N/A	#N/A	#N/A	#N/A	#N/A	#N/A
1082		WP_144801163.1	JM81_RS05345	-	hypothetical protein	#N/A	#N/A	#N/A	#N/A	#N/A	#N/A	#N/A	#N/A	#N/A	#N/A	#N/A	#N/A	#N/A	#N/A
1083		WP_186435530.1	JM81_RS05350	+	CHAT domain-containing protein	#N/A	#N/A	#N/A	#N/A	#N/A	#N/A	#N/A	#N/A	#N/A	#N/A	#N/A	#N/A	#N/A	#N/A
1084		WP_186435531.1	JM81_RS05355	-	tetratricopeptide repeat protein	53053000	98409000	91253000	93401000	72014000	66184000	89133000	0	67255000	76414000	68890000	143080000	#N/A	#N/A
1085		WP_186435532.1	JM81_RS05360	-	RNA polymerase sigma factor	66867000	130750000	131450000	75566000	85030000	53003000	115850000	99022000	105050000	118680000	102530000	112370000	#N/A	#N/A
1086		WP_144801171.1	JM81_RS05365	-	hypothetical protein	#N/A	#N/A	#N/A	#N/A	#N/A	#N/A	#N/A	#N/A	#N/A	#N/A	#N/A	#N/A	#N/A	#N/A
1087		WP_144801173.1	JM81_RS05370	-	relaxase/mobilization nuclease domain-containingprotein	#N/A	#N/A	#N/A	#N/A	#N/A	#N/A	#N/A	#N/A	#N/A	#N/A	#N/A	#N/A	#N/A	#N/A
1088		WP_144801175.1	JM81_RS05375	-	mobilization protein MbpA	#N/A	#N/A	#N/A	#N/A	#N/A	#N/A	#N/A	#N/A	#N/A	#N/A	#N/A	#N/A	#N/A	#N/A
1089		WP_144801177.1	JM81_RS05380	-	helix-turn-helix domain-containing protein	#N/A	#N/A	#N/A	#N/A	#N/A	#N/A	#N/A	#N/A	#N/A	#N/A	#N/A	#N/A	#N/A	#N/A
1090		WP_144801179.1	JM81_RS05385	-	hypothetical protein	#N/A	#N/A	#N/A	#N/A	#N/A	#N/A	#N/A	#N/A	#N/A	#N/A	#N/A	#N/A	#N/A	#N/A
1091		WP_144801181.1	JM81_RS05390	+	metallophosphoesterase	0	0	0	0	0	0	0	0	0	0	0	0	#N/A	#N/A
1092		WP_144801183.1	JM81_RS05395	+	NACHT domain-containing protein	30066000	69649000	92230000	52287000	53932000	32496000	34053000	38537000	31681000	64677000	59195000	67290000	#N/A	#N/A
1093		WP_144801185.1	JM81_RS05400	-	site-specific integrase	#N/A	#N/A	#N/A	#N/A	#N/A	#N/A	#N/A	#N/A	#N/A	#N/A	#N/A	#N/A	#N/A	#N/A
1094		WP_144801187.1	JM81_RS05405	+	L-rhamnose/proton symporter RhaT	#N/A	#N/A	#N/A	#N/A	#N/A	#N/A	#N/A	#N/A	#N/A	#N/A	#N/A	#N/A	#N/A	#N/A
1095		WP_144801189.1	JM81_RS05410	+	amidohydrolase family protein	0	0	0	0	0	0	0	0	0	0	0	0	#N/A	#N/A
1096		WP_144801191.1	JM81_RS05415	+	SDR family oxidoreductase	#N/A	#N/A	#N/A	#N/A	#N/A	#N/A	#N/A	#N/A	#N/A	#N/A	#N/A	#N/A	#N/A	#N/A
1097		WP_144801193.1	JM81_RS05420	+	FAD-binding oxidoreductase	#N/A	#N/A	#N/A	#N/A	#N/A	#N/A	#N/A	#N/A	#N/A	#N/A	#N/A	#N/A	#N/A	#N/A
1098	Pul5	WP_144801196.1	JM81_RS05425	-	formylglycine-generating enzyme family protein	#N/A	#N/A	#N/A	#N/A	#N/A	#N/A	#N/A	#N/A	#N/A	#N/A	#N/A	#N/A	#N/A	#N/A
1099	Pul5	WP_144801198.1	JM81_RS05430	-	class 1 fructose-bisphosphatase	#N/A	#N/A	#N/A	#N/A	#N/A	#N/A	#N/A	#N/A	#N/A	#N/A	#N/A	#N/A	#N/A	#N/A
1100	Pul5	WP_144801200.1	JM81_RS05435	-	hypothetical protein	#N/A	#N/A	#N/A	#N/A	#N/A	#N/A	#N/A	#N/A	#N/A	#N/A	#N/A	#N/A	#N/A	#N/A
1101	Pul5	WP_144801201.1	JM81_RS05440	-	alpha-hydroxy acid oxidase	0	0	0	0	0	0	0	0	0	0	0	0	#N/A	#N/A
1102	Pul5	WP_144801203.1	JM81_RS05445	-	FGGY family carbohydrate kinase	#N/A	#N/A	#N/A	#N/A	#N/A	#N/A	#N/A	#N/A	#N/A	#N/A	#N/A	#N/A	#N/A	#N/A
1103	Pul5	WP_144801205.1	JM81_RS05450	-	sugar isomerase	23433000	27756000	0	48948000	36721000	0	51192000	0	37341000	27985000	31550000	0	#N/A	#N/A
1104	Pul5	WP_144801207.1	JM81_RS05455	-	bifunctional aldolase/short-chain dehydrogenase	43397000	60268000	69578000	55774000	55544000	47472000	77578000	49580000	56658000	94896000	64383000	121560000	#N/A	#N/A
1105	Pul5	WP_261374971.1	JM81_RS18595	+	hypothetical protein	#N/A	#N/A	#N/A	#N/A	#N/A	#N/A	#N/A	#N/A	#N/A	#N/A	#N/A	#N/A	#N/A	#N/A
1106	Pul5	WP_261374972.1	JM81_RS05465	-	class II aldolase/adducin family protein	#N/A	#N/A	#N/A	#N/A	#N/A	#N/A	#N/A	#N/A	#N/A	#N/A	#N/A	#N/A	#N/A	#N/A
1107	Pul5	WP_144801211.1	JM81_RS05470	-	hypothetical protein	#N/A	#N/A	#N/A	#N/A	#N/A	#N/A	#N/A	#N/A	#N/A	#N/A	#N/A	#N/A	#N/A	#N/A
1108	Pul5	WP_144801213.1	JM81_RS05475	+	SusC/RagA family TonB-linked outer membrane protein	#N/A	#N/A	#N/A	#N/A	#N/A	#N/A	#N/A	#N/A	#N/A	#N/A	#N/A	#N/A	#N/A	#N/A
1109	Pul5	WP_144801215.1	JM81_RS05480	+	hypothetical protein	#N/A	#N/A	#N/A	#N/A	#N/A	#N/A	#N/A	#N/A	#N/A	#N/A	#N/A	#N/A	#N/A	#N/A
1110	Pul5	WP_144801216.1	JM81_RS05485	+	RagB/SusD family nutrient uptake outer membrane protein	#N/A	#N/A	#N/A	#N/A	#N/A	#N/A	#N/A	#N/A	#N/A	#N/A	#N/A	#N/A	#N/A	#N/A
1111	Pul5	WP_144801218.1	JM81_RS05490	+	DUF5722 domain-containing protein	#N/A	#N/A	#N/A	#N/A	#N/A	#N/A	#N/A	#N/A	#N/A	#N/A	#N/A	#N/A	#N/A	#N/A
1112	Pul5	WP_144801220.1	JM81_RS05495	+	sulfatase-like hydrolase/transferase	#N/A	#N/A	#N/A	#N/A	#N/A	#N/A	#N/A	#N/A	#N/A	#N/A	#N/A	#N/A	#N/A	#N/A
1113	Pul5	WP_144801222.1	JM81_RS05500	+	DUF1080 domain-containing protein	#N/A	#N/A	#N/A	#N/A	#N/A	#N/A	#N/A	#N/A	#N/A	#N/A	#N/A	#N/A	#N/A	#N/A
1114	Pul5	WP_144801224.1	JM81_RS05505	+	amidohydrolase family protein	#N/A	#N/A	#N/A	#N/A	#N/A	#N/A	#N/A	#N/A	#N/A	#N/A	#N/A	#N/A	#N/A	#N/A
1115	Pul5	WP_144801226.1	JM81_RS05510	+	hypothetical protein	#N/A	#N/A	#N/A	#N/A	#N/A	#N/A	#N/A	#N/A	#N/A	#N/A	#N/A	#N/A	#N/A	#N/A
1116	Pul5	WP_144801228.1	JM81_RS05515	-	hypothetical protein	#N/A	#N/A	#N/A	#N/A	#N/A	#N/A	#N/A	#N/A	#N/A	#N/A	#N/A	#N/A	#N/A	#N/A
1117	Pul5	WP_261374973.1	JM81_RS05520	+	sulfatase	#N/A	#N/A	#N/A	#N/A	#N/A	#N/A	#N/A	#N/A	#N/A	#N/A	#N/A	#N/A	#N/A	#N/A
1118	Pul5	WP_222430293.1	JM81_RS05525	+	EthD family reductase	#N/A	#N/A	#N/A	#N/A	#N/A	#N/A	#N/A	#N/A	#N/A	#N/A	#N/A	#N/A	#N/A	#N/A
1119	Pul5	WP_144801230.1	JM81_RS05530	-	sulfatase	#N/A	#N/A	#N/A	#N/A	#N/A	#N/A	#N/A	#N/A	#N/A	#N/A	#N/A	#N/A	S1_27	#N/A
1120	Pul5	WP_144801232.1	JM81_RS05535	-	alpha-L-rhamnosidase	#N/A	#N/A	#N/A	#N/A	#N/A	#N/A	#N/A	#N/A	#N/A	#N/A	#N/A	#N/A	#N/A	CBM67+GH78
1121	Pul5	WP_144801234.1	JM81_RS05540	-	alpha-L-rhamnosidase	40731000	45775000	66747000	60702000	73050000	53461000	63289000	52957000	51629000	105260000	96232000	108080000	#N/A	CBM67+GH78
1122	Pul5	WP_144801236.1	JM81_RS05545	-	RagB/SusD family nutrient uptake outer membrane protein	0	0	0	0	0	0	0	0	0	0	0	0	#N/A	#N/A
1123	Pul5	WP_144801238.1	JM81_RS05550	-	TonB-dependent receptor	31711000	51606000	69462000	0	0	0	48527000	0	36847000	65164000	55751000	55735000	#N/A	#N/A
1124	Pul5	WP_144801240.1	JM81_RS05555	-	RagB/SusD family nutrient uptake outer membrane protein	#N/A	#N/A	#N/A	#N/A	#N/A	#N/A	#N/A	#N/A	#N/A	#N/A	#N/A	#N/A	#N/A	#N/A
1125	Pul5	WP_144801242.1	JM81_RS05560	-	TonB-dependent receptor	#N/A	#N/A	#N/A	#N/A	#N/A	#N/A	#N/A	#N/A	#N/A	#N/A	#N/A	#N/A	#N/A	#N/A
1126	Pul5	WP_144801244.1	JM81_RS05565	-	carbohydrate-binding protein	#N/A	#N/A	#N/A	#N/A	#N/A	#N/A	#N/A	#N/A	#N/A	#N/A	#N/A	#N/A	#N/A	CBM6
1127	Pul5	WP_186435533.1	JM81_RS05570	-	hypothetical protein	#N/A	#N/A	#N/A	#N/A	#N/A	#N/A	#N/A	#N/A	#N/A	#N/A	#N/A	#N/A	#N/A	#N/A
1128	Pul5	WP_144801246.1	JM81_RS05575	-	acetolactate decarboxylase	#N/A	#N/A	#N/A	#N/A	#N/A	#N/A	#N/A	#N/A	#N/A	#N/A	#N/A	#N/A	#N/A	#N/A
1129	Pul5	WP_144801248.1	JM81_RS05580	-	DUF1080 domain-containing protein	#N/A	#N/A	#N/A	#N/A	#N/A	#N/A	#N/A	#N/A	#N/A	#N/A	#N/A	#N/A	#N/A	#N/A
1130	Pul5	WP_186435534.1	JM81_RS05585	-	glycoside hydrolase family 3 N-terminal domain-containing protein	0	0	0	0	0	0	0	0	13814000	0	18801000	27640000	#N/A	GH3
1131	Pul5	WP_222430294.1	JM81_RS05590	-	hypothetical protein	#N/A	#N/A	#N/A	#N/A	#N/A	#N/A	#N/A	#N/A	#N/A	#N/A	#N/A	#N/A	#N/A	GH138
1132	Pul5	WP_144801252.1	JM81_RS05595	-	DUF1593 domain-containing protein	#N/A	#N/A	#N/A	#N/A	#N/A	#N/A	#N/A	#N/A	#N/A	#N/A	#N/A	#N/A	#N/A	#N/A
1133	Pul5	WP_186435535.1	JM81_RS05600	-	hypothetical protein	#N/A	#N/A	#N/A	#N/A	#N/A	#N/A	#N/A	#N/A	#N/A	#N/A	#N/A	#N/A	#N/A	#N/A
1134	Pul5	WP_144801254.1	JM81_RS05605	-	DUF1080 domain-containing protein	#N/A	#N/A	#N/A	#N/A	#N/A	#N/A	#N/A	#N/A	#N/A	#N/A	#N/A	#N/A	#N/A	#N/A
1135	Pul5	WP_186435536.1	JM81_RS05610	-	FAD:protein FMN transferase	#N/A	#N/A	#N/A	#N/A	#N/A	#N/A	#N/A	#N/A	#N/A	#N/A	#N/A	#N/A	#N/A	#N/A
1136	Pul5	WP_144801258.1	JM81_RS05615	-	Gfo/Idh/MocA family oxidoreductase	0	0	0	0	0	23910000	0	0	0	0	0	35870000	#N/A	AA12
1137	Pul5	WP_144801260.1	JM81_RS05620	-	DUF1080 domain-containing protein	#N/A	#N/A	#N/A	#N/A	#N/A	#N/A	#N/A	#N/A	#N/A	#N/A	#N/A	#N/A	#N/A	#N/A
1138	Pul5	WP_186435537.1	JM81_RS05625	-	alpha-L-rhamnosidase	0	40071000	53552000	37350000	50268000	41623000	42367000	51008000	37122000	0	54618000	42125000	#N/A	CBM67+GH78
1139	Pul5	WP_144801264.1	JM81_RS05630	-	hypothetical protein	#N/A	#N/A	#N/A	#N/A	#N/A	#N/A	#N/A	#N/A	#N/A	#N/A	#N/A	#N/A	#N/A	#N/A
1140	Pul5	WP_186435538.1	JM81_RS05635	+	arylsulfatase	#N/A	#N/A	#N/A	#N/A	#N/A	#N/A	#N/A	#N/A	#N/A	#N/A	#N/A	#N/A	S1_4	#N/A
1141	Pul5	WP_144801268.1	JM81_RS05640	+	sulfatase	#N/A	#N/A	#N/A	#N/A	#N/A	#N/A	#N/A	#N/A	#N/A	#N/A	#N/A	#N/A	S1_25	#N/A
1142	Pul5	WP_144801269.1	JM81_RS05645	+	glycosyl hydrolase	#N/A	#N/A	#N/A	#N/A	#N/A	#N/A	#N/A	#N/A	#N/A	#N/A	#N/A	#N/A	#N/A	GH106
1143	Pul5	WP_144801271.1	JM81_RS05650	+	family 78 glycoside hydrolase catalytic domain	#N/A	#N/A	#N/A	#N/A	#N/A	#N/A	#N/A	#N/A	#N/A	#N/A	#N/A	#N/A	#N/A	GH78
1144	Pul5	WP_222430295.1	JM81_RS05655	+	hypothetical protein	#N/A	#N/A	#N/A	#N/A	#N/A	#N/A	#N/A	#N/A	#N/A	#N/A	#N/A	#N/A	#N/A	#N/A
1145	Pul5	WP_144801273.1	JM81_RS05660	+	sulfatase	0	0	0	0	0	0	0	0	0	0	0	0	S1_16	#N/A
1146	Pul5	WP_144801275.1	JM81_RS05665	+	hypothetical protein	#N/A	#N/A	#N/A	#N/A	#N/A	#N/A	#N/A	#N/A	#N/A	#N/A	#N/A	#N/A	#N/A	#N/A
1147	Pul5	WP_222430296.1	JM81_RS05670	+	PKD domain-containing protein	#N/A	#N/A	#N/A	#N/A	#N/A	#N/A	#N/A	#N/A	#N/A	#N/A	#N/A	#N/A	#N/A	#N/A
1148	Pul5	WP_144801277.1	JM81_RS05675	+	hypothetical protein	0	0	0	0	0	0	0	0	0	0	0	0	#N/A	#N/A
1149	Pul5	WP_144801279.1	JM81_RS05680	+	L-rhamnose mutarotase	#N/A	#N/A	#N/A	#N/A	#N/A	#N/A	#N/A	#N/A	#N/A	#N/A	#N/A	#N/A	#N/A	#N/A
1150	Pul5	WP_144801281.1	JM81_RS05685	+	sulfatase	28582000	61717000	65549000	33367000	0	0	0	0	44300000	65596000	0	48415000	S1_8	#N/A
1151	Pul5	WP_144801283.1	JM81_RS05690	+	sulfatase-like hydrolase/transferase	20758000	48051000	44745000	33748000	33925000	26119000	63426000	52526000	49582000	68472000	39506000	43660000	S1_46	#N/A
1152		WP_144801285.1	JM81_RS05695	-	phage integrase SAM-like domain-containing protein	#N/A	#N/A	#N/A	#N/A	#N/A	#N/A	#N/A	#N/A	#N/A	#N/A	#N/A	#N/A	#N/A	#N/A
1153			JM81_RS05700	-	tRNA-Pro	#N/A	#N/A	#N/A	#N/A	#N/A	#N/A	#N/A	#N/A	#N/A	#N/A	#N/A	#N/A	#N/A	#N/A
1154			JM81_RS05705	-	tRNA-Ser	#N/A	#N/A	#N/A	#N/A	#N/A	#N/A	#N/A	#N/A	#N/A	#N/A	#N/A	#N/A	#N/A	#N/A
1155		WP_144801287.1	JM81_RS05710	-	HDIG domain-containing protein	0	82428000	77992000	0	0	0	0	0	0	0	0	0	#N/A	#N/A
1156		WP_144801289.1	JM81_RS05715	+	acetyl-CoA C-acyltransferase	425580000	684720000	739570000	476210000	613910000	464420000	814370000	704120000	690260000	732990000	795290000	719650000	#N/A	#N/A
1157		WP_144801291.1	JM81_RS05720	+	NlpC/P60 family protein	101210000	160660000	143890000	130980000	122300000	85219000	151080000	132520000	127790000	144680000	128000000	126610000	#N/A	#N/A
1158		WP_144801293.1	JM81_RS05725	-	tetratricopeptide repeat protein	770740000	796970000	939310000	1085700000	877760000	650360000	878760000	674410000	806280000	1.036e+09	917420000	1282000000	#N/A	#N/A
1159		WP_144801295.1	JM81_RS05730	-	DNA gyrase subunit A	122380000	208670000	345460000	782210000	669940000	510350000	544570000	414710000	637350000	739240000	704070000	1255000000	#N/A	#N/A
1160		WP_089259841.1	JM81_RS05735	+	ATP-dependent Clp protease ATP-binding subunit	40024000	81372000	115720000	75954000	69023000	56743000	232920000	229460000	220380000	1.0568e+09	776110000	1137400000	#N/A	#N/A
1161		WP_089259840.1	JM81_RS05740	+	STAS/SEC14 domain-containing protein	0	0	0	0	0	0	0	0	0	0	0	0	#N/A	#N/A
1162		WP_144801297.1	JM81_RS05745	-	NAD(P)H-hydrate dehydratase	40209000	111240000	134120000	90174000	95361000	53450000	158960000	134340000	95446000	170020000	152600000	168610000	#N/A	#N/A
1163		WP_144801299.1	JM81_RS05750	+	bifunctional aspartate kinase/homoserine dehydrogenase I	134510000	272080000	264460000	269070000	350880000	256030000	472530000	340270000	317350000	432810000	318260000	382450000	#N/A	#N/A
1164		WP_144801301.1	JM81_RS05755	+	homoserine kinase	75233000	176000000	156530000	165690000	195250000	153260000	321790000	279480000	267820000	274990000	228850000	253650000	#N/A	#N/A
1165		WP_144801303.1	JM81_RS05760	+	threonine synthase	91656000	170360000	178310000	171090000	177580000	143290000	308530000	168300000	190730000	235870000	159090000	208600000	#N/A	#N/A
1166		WP_144801305.1	JM81_RS05765	+	glycine cleavage system aminomethyltransferase GcvT	204330000	327450000	312530000	253430000	320960000	215040000	423360000	317160000	362810000	415240000	390540000	441390000	#N/A	#N/A
1167		WP_144801306.1	JM81_RS05770	+	glutaminase	43469000	84369000	111010000	106540000	118740000	77570000	140790000	113510000	128480000	167080000	122640000	180380000	#N/A	#N/A
1168		WP_144801308.1	JM81_RS05775	+	sugar nucleotide-binding protein	37785000	41779000	0	0	47500000	55581000	93519000	88532000	62596000	89301000	52629000	0	#N/A	#N/A
1169		WP_089259832.1	JM81_RS05780	+	4a-hydroxytetrahydrobiopterin dehydratase	0	0	0	0	0	0	0	0	0	0	0	0	#N/A	#N/A
1170		WP_144801310.1	JM81_RS05785	+	YebC/PmpR family DNA-binding transcriptional regulator	344950000	538370000	601470000	473900000	444850000	274340000	612050000	511440000	586900000	576690000	540670000	586550000	#N/A	#N/A
1171		WP_144801312.1	JM81_RS05790	-	BspA family leucine-rich repeat surface protein	0	0	0	70685000	92387000	61410000	103000000	102310000	122570000	0	64044000	77314000	#N/A	#N/A
1172		WP_144801314.1	JM81_RS05795	-	BspA family leucine-rich repeat surface protein	0	0	0	0	0	0	32095000	26512000	31633000	0	0	0	#N/A	#N/A
1173		WP_144801316.1	JM81_RS05800	-	1-acyl-sn-glycerol-3-phosphate acyltransferase	16884000	0	0	0	0	0	0	0	0	0	0	0	#N/A	#N/A
1174		WP_261374974.1	JM81_RS05805	-	iron-containing alcohol dehydrogenase family protein	24610000	54049000	66632000	75616000	49717000	50564000	65452000	41849000	68197000	94101000	73207000	106370000	#N/A	#N/A
1175		WP_144801318.1	JM81_RS05810	-	HAD family hydrolase	76624000	154300000	161750000	111000000	164010000	99248000	183520000	140670000	142890000	208130000	155380000	207310000	#N/A	#N/A
1176		WP_186435615.1	JM81_RS05815	-	3-deoxy-manno-octulosonate cytidylyltransferase	136990000	212400000	227640000	295470000	256880000	153080000	358860000	258720000	314310000	461290000	477210000	416020000	#N/A	#N/A
1177		WP_089259824.1	JM81_RS05820	-	DUF4126 domain-containing protein	#N/A	#N/A	#N/A	#N/A	#N/A	#N/A	#N/A	#N/A	#N/A	#N/A	#N/A	#N/A	#N/A	#N/A
1178		WP_144801322.1	JM81_RS05825	-	AAA family ATPase	28997000	72314000	78718000	39159000	52486000	41768000	59231000	49004000	49307000	70751000	51501000	88995000	#N/A	#N/A
1179		WP_089259822.1	JM81_RS05830	+	hypothetical protein	3.7986e+09	5604500000	4.1107e+09	4770200000	5069800000	4392300000	5216500000	4.2017e+09	4482200000	5755200000	4689300000	5323000000	#N/A	#N/A
1180		WP_144801324.1	JM81_RS05835	+	DUF3822 family protein	0	0	0	0	0	0	0	0	0	0	0	0	#N/A	#N/A
1181		WP_144801326.1	JM81_RS05840	+	RsmD family RNA methyltransferase	81247000	99354000	93068000	60966000	57068000	38854000	91185000	73205000	81747000	80430000	71998000	83556000	#N/A	#N/A
1182			JM81_RS05845	-	RNase P RNA component class A	#N/A	#N/A	#N/A	#N/A	#N/A	#N/A	#N/A	#N/A	#N/A	#N/A	#N/A	#N/A	#N/A	#N/A
1183		WP_144801328.1	JM81_RS05850	+	DNA polymerase III subunit gamma/tau	108100000	119560000	136880000	142890000	170950000	111110000	171820000	125960000	136100000	199150000	170040000	220410000	#N/A	#N/A
1184		WP_144801330.1	JM81_RS05855	-	transmembrane 220 family protein	#N/A	#N/A	#N/A	#N/A	#N/A	#N/A	#N/A	#N/A	#N/A	#N/A	#N/A	#N/A	#N/A	#N/A
1185		WP_144801332.1	JM81_RS05860	-	alkaline phosphatase family protein	40708000	108490000	104900000	64452000	88035000	44661000	122920000	61290000	60909000	128020000	74562000	106800000	#N/A	#N/A
1186		WP_144801334.1	JM81_RS05865	-	metabolite traffic protein EboE	84771000	169400000	199340000	211710000	194870000	114830000	324370000	252120000	230920000	307780000	265260000	310670000	#N/A	#N/A
1187		WP_144801336.1	JM81_RS05870	-	3-dehydroquinate synthase	38137000	62149000	57519000	81272000	80457000	52120000	102610000	103780000	79628000	129810000	131430000	144660000	#N/A	#N/A
1188		WP_144801338.1	JM81_RS05875	-	UbiA-like protein EboC	#N/A	#N/A	#N/A	#N/A	#N/A	#N/A	#N/A	#N/A	#N/A	#N/A	#N/A	#N/A	#N/A	#N/A
1189		WP_144801340.1	JM81_RS05880	-	TatD family hydrolase	154530000	237700000	283790000	253560000	280950000	184150000	519350000	351710000	344080000	555760000	445190000	481030000	#N/A	#N/A
1190		WP_144801342.1	JM81_RS05885	-	EboA domain-containing protein	120800000	207270000	231470000	168560000	167390000	118320000	311920000	271320000	255650000	248500000	308850000	299840000	#N/A	#N/A
1191		WP_144801344.1	JM81_RS05890	+	tRNA-(ms[2]io[6]A)-hydroxylase	0	42865000	41293000	44807000	30314000	36736000	0	54807000	62324000	61800000	74232000	115420000	#N/A	#N/A
1192		WP_144801345.1	JM81_RS05895	-	polyphosphate kinase 1	153440000	310290000	337380000	280530000	320430000	240030000	281520000	217200000	230180000	333460000	276150000	319790000	#N/A	#N/A
1193		WP_144801347.1	JM81_RS05900	-	histidine phosphatase family protein	0	92374000	98858000	70263000	87858000	83538000	127820000	125430000	108100000	117420000	162400000	170420000	#N/A	#N/A
1194		WP_089259808.1	JM81_RS05905	-	pyridoxamine 5'-phosphate oxidase	0	0	43550000	54880000	0	0	74204000	0	0	64729000	70062000	0	#N/A	#N/A
1195		WP_144801349.1	JM81_RS05910	-	ribonuclease Z	73786000	94180000	124170000	71843000	65199000	58069000	111550000	74863000	59119000	92587000	104230000	96018000	#N/A	#N/A
1196		WP_144801351.1	JM81_RS05915	-	ribonuclease Z	163320000	343840000	396050000	221910000	260970000	189950000	199380000	327300000	305270000	314590000	255550000	306720000	#N/A	#N/A
1197		WP_089259805.1	JM81_RS05920	-	aspartate carbamoyltransferase catalytic subunit	215440000	436940000	472290000	229350000	245630000	175570000	372270000	308610000	204480000	325720000	342740000	296830000	#N/A	#N/A
1198		WP_089259804.1	JM81_RS05925	-	bifunctional pyr operon transcriptional regulator/uracil phosphoribosyltransferase PyrR	117070000	143210000	154560000	118350000	112650000	84483000	130020000	136830000	149590000	186980000	183610000	168700000	#N/A	#N/A
1199		WP_144801353.1	JM81_RS05930	-	LytTR family DNA-binding domain-containing protein	#N/A	#N/A	#N/A	#N/A	#N/A	#N/A	#N/A	#N/A	#N/A	#N/A	#N/A	#N/A	#N/A	#N/A
1200		WP_144801355.1	JM81_RS05935	-	histidine kinase	0	0	0	0	0	0	0	0	0	0	0	0	#N/A	#N/A
1201		WP_144801357.1	JM81_RS05940	-	DUF4907 domain-containing protein	#N/A	#N/A	#N/A	#N/A	#N/A	#N/A	#N/A	#N/A	#N/A	#N/A	#N/A	#N/A	#N/A	#N/A
1202		WP_144801359.1	JM81_RS05945	-	kelch repeat-containing protein	0	0	0	0	0	0	1119900000	781820000	856140000	2675000000	1.6108e+09	2688900000	#N/A	#N/A
1203		WP_144801361.1	JM81_RS05950	+	DUF4270 family protein	0	0	0	0	0	0	168150000	105490000	127000000	250680000	201280000	391390000	#N/A	#N/A
1204		WP_261374975.1	JM81_RS05955	+	hypothetical protein	0	0	0	0	0	0	96479000	116870000	57646000	148030000	199140000	177540000	#N/A	#N/A
1205		WP_144801363.1	JM81_RS05960	-	30S ribosomal protein S1	1.0481e+09	1.5384e+09	1.9618e+09	1.8769e+09	2.0811e+09	1.6213e+09	2832600000	1.9531e+09	1.9517e+09	2601400000	2438500000	3.1333e+09	#N/A	#N/A
1206		WP_089259797.1	JM81_RS05965	+	LysM peptidoglycan-binding domain-containing protein	654580000	1.0278e+09	1257700000	865670000	844740000	637260000	825930000	606760000	779620000	1.0313e+09	768820000	1189100000	#N/A	#N/A
1207		WP_144801365.1	JM81_RS05970	-	(d)CMP kinase	126830000	206860000	185220000	163150000	187520000	165140000	272290000	226080000	228230000	197850000	211310000	244920000	#N/A	#N/A
1208		WP_089259795.1	JM81_RS05975	-	endopeptidase La	110350000	212370000	236480000	280030000	370330000	229470000	430360000	342810000	333410000	373010000	316090000	387110000	#N/A	#N/A
1209		WP_144801367.1	JM81_RS05980	-	PQQ-dependent sugar dehydrogenase	0	0	0	113490000	139770000	81110000	78979000	66792000	94473000	97307000	83405000	117520000	#N/A	#N/A
1210		WP_144801369.1	JM81_RS05985	+	RNA polymerase sigma factor	#N/A	#N/A	#N/A	#N/A	#N/A	#N/A	#N/A	#N/A	#N/A	#N/A	#N/A	#N/A	#N/A	#N/A
1211		WP_089262928.1	JM81_RS05990	+	hypothetical protein	#N/A	#N/A	#N/A	#N/A	#N/A	#N/A	#N/A	#N/A	#N/A	#N/A	#N/A	#N/A	#N/A	#N/A
1212		WP_186435616.1	JM81_RS05995	+	hypothetical protein	70754000	135300000	122480000	83475000	85556000	68443000	181470000	138860000	118660000	107070000	115430000	100150000	#N/A	#N/A
1213		WP_144801373.1	JM81_RS06000	+	head GIN domain-containing protein	32602000	0	75049000	107140000	75367000	68007000	144800000	116680000	114740000	122560000	57186000	0	#N/A	#N/A
1214		WP_144801375.1	JM81_RS06005	-	MFS transporter	#N/A	#N/A	#N/A	#N/A	#N/A	#N/A	#N/A	#N/A	#N/A	#N/A	#N/A	#N/A	#N/A	#N/A
1215		WP_089262924.1	JM81_RS06010	-	M48 family metallopeptidase	505990000	978960000	891760000	711820000	747280000	595460000	731210000	700670000	851260000	857620000	751340000	901690000	#N/A	#N/A
1216		WP_144801377.1	JM81_RS06015	-	glycoside hydrolase family 31 protein	103360000	199130000	280270000	140780000	154930000	127140000	137940000	181010000	117720000	198650000	153600000	179460000	#N/A	GH31
1217		WP_144801379.1	JM81_RS06020	-	1,4-alpha-glucan branching protein GlgB	203230000	407000000	427640000	263350000	306410000	251460000	415000000	325310000	296950000	418100000	392120000	444010000	#N/A	CBM48+GH13_9
1218		WP_144801381.1	JM81_RS06025	+	collagen-like protein	#N/A	#N/A	#N/A	#N/A	#N/A	#N/A	#N/A	#N/A	#N/A	#N/A	#N/A	#N/A	#N/A	#N/A
1219		WP_144801382.1	JM81_RS06030	+	peptide-methionine (R)-S-oxide reductase MsrB	61220000	0	0	90936000	0	0	138490000	110780000	119670000	0	77635000	108630000	#N/A	#N/A
1220		WP_144801384.1	JM81_RS06035	+	dihydrolipoyl dehydrogenase	1306100000	1.9596e+09	2286300000	2242000000	2204700000	1.6797e+09	2639300000	2203400000	2.0422e+09	2545100000	2448700000	2858700000	#N/A	#N/A
1221		WP_144801386.1	JM81_RS06040	+	DUF3817 domain-containing protein	#N/A	#N/A	#N/A	#N/A	#N/A	#N/A	#N/A	#N/A	#N/A	#N/A	#N/A	#N/A	#N/A	#N/A
1222		WP_144801388.1	JM81_RS06045	-	PQQ-dependent sugar dehydrogenase	0	0	0	0	0	0	189300000	157540000	164270000	0	0	141930000	#N/A	#N/A
1223		WP_144801390.1	JM81_RS06050	-	type II 3-dehydroquinate dehydratase	100250000	191840000	196610000	161670000	179110000	128840000	221500000	246530000	235380000	270630000	251650000	225570000	#N/A	#N/A
1224		WP_144805595.1	JM81_RS06055	-	hypothetical protein	0	0	0	0	0	0	0	0	0	0	0	0	#N/A	#N/A
1225		WP_144801392.1	JM81_RS06060	+	site-specific tyrosine recombinase XerD	0	0	0	0	0	0	0	0	14991000	0	26618000	31525000	#N/A	#N/A
1226		WP_144801394.1	JM81_RS06065	-	hypothetical protein	#N/A	#N/A	#N/A	#N/A	#N/A	#N/A	#N/A	#N/A	#N/A	#N/A	#N/A	#N/A	#N/A	#N/A
1227		WP_089262902.1	JM81_RS06070	-	NAD(P)/FAD-dependent oxidoreductase	83717000	157140000	97420000	177240000	89648000	177650000	254800000	171110000	200060000	225660000	199530000	290420000	#N/A	#N/A
1228		WP_144801396.1	JM81_RS06075	+	amidohydrolase	295110000	693880000	707060000	591900000	700270000	524010000	629350000	488230000	473270000	468240000	400720000	449520000	#N/A	#N/A
1229		WP_144801398.1	JM81_RS06080	+	sigma-70 family RNA polymerase sigma factor	0	0	0	0	0	0	0	0	0	0	0	0	#N/A	#N/A
1230		WP_089262896.1	JM81_RS06085	+	hypothetical protein	0	0	0	0	0	0	0	0	0	0	0	0	#N/A	#N/A
1231		WP_144801400.1	JM81_RS06090	-	lysophospholipid acyltransferase family protein	76357000	126700000	0	121380000	121690000	98034000	180460000	144200000	162170000	130100000	267230000	163660000	#N/A	#N/A
1232		WP_144801402.1	JM81_RS06095	-	CoA pyrophosphatase	0	0	0	0	0	0	0	0	0	0	0	0	#N/A	#N/A
1233		WP_144801404.1	JM81_RS06100	+	peptidylprolyl isomerase	56185000	79309000	86205000	74128000	79549000	65472000	101530000	85567000	82741000	111950000	114020000	109990000	#N/A	#N/A
1234		WP_089262888.1	JM81_RS06105	-	trimeric intracellular cation channel family protein	#N/A	#N/A	#N/A	#N/A	#N/A	#N/A	#N/A	#N/A	#N/A	#N/A	#N/A	#N/A	#N/A	#N/A
1235		WP_144801406.1	JM81_RS06110	-	RDD family protein	0	0	0	0	0	0	0	0	0	0	0	0	#N/A	#N/A
1236		WP_144801408.1	JM81_RS06115	+	stage II sporulation protein M	#N/A	#N/A	#N/A	#N/A	#N/A	#N/A	#N/A	#N/A	#N/A	#N/A	#N/A	#N/A	#N/A	#N/A
1237		WP_144801410.1	JM81_RS06120	+	hypothetical protein	0	0	0	0	0	0	0	0	0	0	0	0	#N/A	#N/A
1238		WP_144801412.1	JM81_RS06125	+	hypothetical protein	0	0	0	0	0	0	0	0	0	0	0	0	#N/A	#N/A
1239		WP_186435539.1	JM81_RS06130	+	DUF4350 domain-containing protein	18462000	0	40822000	34928000	35708000	29945000	32525000	35783000	51837000	41925000	36532000	43445000	#N/A	#N/A
1240		WP_261374976.1	JM81_RS06135	+	MoxR family ATPase	275720000	439840000	430200000	294550000	330290000	248570000	348690000	247250000	281230000	343400000	283020000	297460000	#N/A	#N/A
1241		WP_144801417.1	JM81_RS06140	+	DUF58 domain-containing protein	14360000	32745000	0	0	24669000	18373000	0	0	20996000	0	0	0	#N/A	#N/A
1242		WP_144801419.1	JM81_RS06145	-	hypothetical protein	#N/A	#N/A	#N/A	#N/A	#N/A	#N/A	#N/A	#N/A	#N/A	#N/A	#N/A	#N/A	#N/A	#N/A
1243		WP_144801421.1	JM81_RS06150	+	pirin family protein	182110000	337670000	391790000	180700000	189010000	147490000	207360000	120720000	136730000	214090000	155880000	222500000	#N/A	#N/A
1244		WP_186435540.1	JM81_RS06155	+	ATP-binding protein	22345000	20120000	47493000	53748000	29732000	36423000	122790000	103780000	157070000	81817000	67078000	65531000	#N/A	#N/A
1245		WP_144801426.1	JM81_RS06160	+	Gfo/Idh/MocA family oxidoreductase	60861000	87750000	107990000	50547000	0	43357000	124110000	69903000	93296000	41167000	0	35624000	#N/A	#N/A
1246		WP_144801428.1	JM81_RS06165	+	DUF2007 domain-containing protein	#N/A	#N/A	#N/A	#N/A	#N/A	#N/A	#N/A	#N/A	#N/A	#N/A	#N/A	#N/A	#N/A	#N/A
1247		WP_144801430.1	JM81_RS06170	-	DUF1080 domain-containing protein	418690000	461360000	526090000	324030000	292590000	326030000	410810000	343510000	321400000	707810000	676120000	761720000	#N/A	#N/A
1248		WP_144801432.1	JM81_RS06175	+	HEAT repeat domain-containing protein	232450000	441100000	478530000	315400000	344050000	273230000	556530000	413650000	395990000	902660000	736000000	878330000	#N/A	#N/A
1249		WP_144805596.1	JM81_RS06180	-	nitronate monooxygenase	0	0	0	0	0	0	0	0	0	0	0	0	#N/A	#N/A
1250		WP_144801434.1	JM81_RS06185	-	tRNA 2-thiouridine(34) synthase MnmA	45119000	54802000	55082000	175000000	145030000	139630000	117520000	113230000	156610000	142260000	143470000	175600000	#N/A	#N/A
1251		WP_261374978.1	JM81_RS06190	+	fasciclin domain-containing protein	0	66280000	82310000	0	0	0	0	0	0	0	0	0	#N/A	#N/A
1252		WP_144801436.1	JM81_RS06195	-	T9SS type A sorting domain-containing protein	#N/A	#N/A	#N/A	#N/A	#N/A	#N/A	#N/A	#N/A	#N/A	#N/A	#N/A	#N/A	#N/A	#N/A
1253		WP_144801438.1	JM81_RS06200	-	membrane protein insertase YidC	162900000	334710000	596630000	700010000	783220000	644470000	553960000	492540000	438980000	547530000	431080000	624450000	#N/A	#N/A
1254		WP_144801440.1	JM81_RS06205	-	CTP synthase	351860000	872430000	979160000	866640000	945890000	796960000	869790000	601830000	656230000	918920000	634890000	897950000	#N/A	#N/A
1255		WP_144801443.1	JM81_RS06210	-	DUF3820 family protein	#N/A	#N/A	#N/A	#N/A	#N/A	#N/A	#N/A	#N/A	#N/A	#N/A	#N/A	#N/A	#N/A	#N/A
1256		WP_089262850.1	JM81_RS06215	+	TIM barrel protein	156340000	219870000	247300000	135880000	116390000	67522000	276890000	143830000	196960000	454710000	391360000	490040000	#N/A	#N/A
1257		WP_144801445.1	JM81_RS06220	-	DUF922 domain-containing protein	#N/A	#N/A	#N/A	#N/A	#N/A	#N/A	#N/A	#N/A	#N/A	#N/A	#N/A	#N/A	#N/A	#N/A
1258		WP_144801447.1	JM81_RS06225	-	OsmC family protein	0	142530000	207340000	0	141640000	114870000	178480000	0	172950000	0	124570000	262040000	#N/A	#N/A
1259		WP_144801449.1	JM81_RS06230	-	LysM domain-containing protein	315740000	541010000	562690000	372850000	464670000	377090000	601350000	490910000	445060000	496040000	468910000	556270000	#N/A	CBM5
1260		WP_144801451.1	JM81_RS06235	-	glutamine-hydrolyzing GMP synthase	389720000	688330000	750050000	573560000	617040000	500710000	853980000	637570000	629090000	897350000	757740000	848940000	#N/A	#N/A
1261		WP_089262840.1	JM81_RS06240	+	SIMPL domain-containing protein	97253000	151900000	152470000	215450000	154120000	97447000	150200000	130460000	0	182540000	166610000	0	#N/A	#N/A
1262		WP_144801453.1	JM81_RS06245	+	pyridoxamine 5'-phosphate oxidase family protein	44119000	86057000	88515000	43365000	54600000	0	106770000	70816000	60266000	0	111850000	0	#N/A	#N/A
1263		WP_144801455.1	JM81_RS06250	-	glycosyltransferase family 39 protein	#N/A	#N/A	#N/A	#N/A	#N/A	#N/A	#N/A	#N/A	#N/A	#N/A	#N/A	#N/A	#N/A	GT83
1264		WP_144801457.1	JM81_RS06255	-	bacillithiol biosynthesis cysteine-adding enzymeBshC	45138000	79423000	89895000	46426000	51480000	51804000	85534000	58729000	56853000	93513000	90421000	163610000	#N/A	#N/A
1265		WP_144801459.1	JM81_RS06260	+	M14 family metallopeptidase	87787000	159280000	170910000	300390000	382170000	281430000	293380000	250760000	250610000	265590000	236190000	296520000	#N/A	#N/A
1266		WP_144801461.1	JM81_RS06265	+	DUF2339 domain-containing protein	#N/A	#N/A	#N/A	#N/A	#N/A	#N/A	#N/A	#N/A	#N/A	#N/A	#N/A	#N/A	#N/A	#N/A
1267		WP_186435541.1	JM81_RS06270	+	DUF3999 family protein	0	0	0	0	0	0	0	26517000	29968000	0	0	0	#N/A	#N/A
1268		WP_089262826.1	JM81_RS06275	+	hypothetical protein	133760000	240510000	315400000	185110000	265050000	171590000	231700000	244090000	261050000	329740000	266710000	238270000	#N/A	#N/A
1269		WP_144801465.1	JM81_RS06280	-	30S ribosomal protein S12 methylthiotransferase RimO	0	0	0	12004000	0	17176000	44137000	25447000	19754000	33842000	27875000	0	#N/A	#N/A
1270		WP_144801467.1	JM81_RS06285	+	serine hydrolase	125620000	229530000	207410000	114310000	189350000	164820000	252090000	241540000	253840000	281150000	190950000	0	#N/A	#N/A
1271		WP_144801469.1	JM81_RS06290	+	nitroreductase family protein	0	0	0	0	83963000	0	0	0	0	80799000	0	0	#N/A	#N/A
1272		WP_144801471.1	JM81_RS06295	-	metallophosphoesterase	0	0	0	0	0	0	0	0	0	0	0	0	#N/A	#N/A
1273		WP_144801473.1	JM81_RS06300	-	amidase family protein	79973000	123660000	158920000	101540000	115330000	78134000	118000000	87243000	100740000	86807000	92495000	92967000	#N/A	#N/A
1274		WP_144801475.1	JM81_RS06305	-	DUF2911 domain-containing protein	34170000	56381000	0	0	0	0	0	0	0	0	0	0	#N/A	#N/A
1275		WP_089262815.1	JM81_RS06310	-	signal recognition particle-docking protein FtsY	174860000	305950000	379300000	305230000	309620000	211710000	404480000	351070000	354240000	424530000	355480000	337990000	#N/A	#N/A
1276		WP_089262813.1	JM81_RS06315	-	DUF4295 domain-containing protein	408420000	652570000	565670000	451790000	919100000	190550000	1.0428e+09	942040000	1127200000	1.0141e+09	842180000	960840000	#N/A	#N/A
1277		WP_058105695.1	JM81_RS06320	-	50S ribosomal protein L33	106210000	0	132340000	281920000	327370000	174580000	558460000	570470000	562770000	405140000	403310000	0	#N/A	#N/A
1278		WP_079512565.1	JM81_RS06325	-	50S ribosomal protein L28	725460000	1.0261e+09	1078900000	1143500000	1.4676e+09	1078100000	2373700000	2693000000	2233900000	1.9599e+09	2358500000	1.7961e+09	#N/A	#N/A
1279		WP_144801477.1	JM81_RS06330	-	competence/damage-inducible protein A	77837000	105920000	119860000	132750000	126060000	93940000	165940000	165490000	171320000	162280000	157700000	195270000	#N/A	#N/A
1280		WP_089262809.1	JM81_RS06335	-	Hpt domain-containing protein	0	0	0	0	0	0	0	48190000	0	0	0	0	#N/A	#N/A
1281		WP_089262807.1	JM81_RS06340	-	fumarylacetoacetate hydrolase family protein	53518000	84824000	78401000	85430000	69720000	48610000	66066000	57006000	49230000	69524000	55300000	72503000	#N/A	#N/A
1282		WP_144801479.1	JM81_RS06345	-	carboxypeptidase-like regulatory domain-containing protein	33624000	79795000	72055000	84643000	111600000	72500000	107980000	105800000	92121000	120200000	117360000	129970000	#N/A	#N/A
1283		WP_089262803.1	JM81_RS06350	-	3'-5' exonuclease	146970000	199120000	193550000	150280000	200260000	127630000	272010000	224110000	170960000	370570000	211890000	195520000	#N/A	#N/A
1284		WP_144801481.1	JM81_RS06355	-	dihydrolipoamide acetyltransferase family protein	600460000	1.0628e+09	1242600000	628640000	704330000	611600000	1115300000	809480000	922100000	1194600000	1.0476e+09	1119800000	#N/A	#N/A
1285		WP_144801483.1	JM81_RS06360	-	recombination mediator RecR	0	0	0	0	0	0	0	0	0	0	0	0	#N/A	#N/A
1286		WP_144801485.1	JM81_RS06365	+	sodium:solute symporter	#N/A	#N/A	#N/A	#N/A	#N/A	#N/A	#N/A	#N/A	#N/A	#N/A	#N/A	#N/A	#N/A	#N/A
1287		WP_089262795.1	JM81_RS06370	-	CoA-binding protein	0	0	0	22266000	0	0	0	0	28738000	0	0	0	#N/A	#N/A
1288		WP_144801487.1	JM81_RS06375	-	ketoacyl-ACP synthase III	457050000	878960000	910120000	484230000	409640000	336220000	598740000	572040000	483750000	863180000	881200000	908110000	#N/A	#N/A
1289		WP_144801489.1	JM81_RS06380	-	AarF/UbiB family protein	#N/A	#N/A	#N/A	#N/A	#N/A	#N/A	#N/A	#N/A	#N/A	#N/A	#N/A	#N/A	#N/A	#N/A
1290		WP_144801491.1	JM81_RS06385	-	TetR family transcriptional regulator C-terminaldomain-containing protein	0	0	0	0	0	0	0	0	0	0	0	0	#N/A	#N/A
1291		WP_144801494.1	JM81_RS06390	+	molecular chaperone HtpG	73418000	172850000	179040000	563500000	646150000	488680000	608330000	505800000	465120000	1.0035e+09	961220000	1109700000	#N/A	#N/A
1292		WP_089262785.1	JM81_RS06395	-	inositol oxygenase family protein	15267000	25028000	27235000	0	0	0	102880000	93779000	107740000	386300000	349400000	255940000	#N/A	#N/A
1293		WP_144801497.1	JM81_RS06400	-	solute:sodium symporter family transporter	0	0	0	0	0	0	0	0	0	0	0	0	#N/A	#N/A
1294		WP_144801501.1	JM81_RS06405	+	MOSC domain-containing protein	0	0	0	0	0	0	0	0	0	49709000	0	0	#N/A	#N/A
1295		WP_144801504.1	JM81_RS06410	+	DUF885 domain-containing protein	112930000	240950000	267350000	161630000	192650000	169010000	248560000	204660000	206820000	267960000	292590000	333170000	#N/A	#N/A
1296		WP_144801507.1	JM81_RS06415	+	hypothetical protein	#N/A	#N/A	#N/A	#N/A	#N/A	#N/A	#N/A	#N/A	#N/A	#N/A	#N/A	#N/A	#N/A	#N/A
1297		WP_089262775.1	JM81_RS06420	-	T9SS type A sorting domain-containing protein	0	0	0	50330000	66128000	41451000	94876000	77642000	64857000	0	0	0	#N/A	#N/A
1298		WP_089262773.1	JM81_RS06425	+	AraC family transcriptional regulator	0	0	0	0	0	0	0	0	0	128940000	101090000	90479000	#N/A	#N/A
1299		WP_144801510.1	JM81_RS06430	+	alpha-ketoglutarate-dependent dioxygenase AlkB	0	0	0	33393000	47649000	0	63501000	56582000	48389000	32040000	37591000	0	#N/A	#N/A
1300		WP_089262769.1	JM81_RS06435	+	TIGR03643 family protein	#N/A	#N/A	#N/A	#N/A	#N/A	#N/A	#N/A	#N/A	#N/A	#N/A	#N/A	#N/A	#N/A	#N/A
1301		WP_144801513.1	JM81_RS06440	-	S1/P1 nuclease	42184000	65878000	86159000	127930000	176840000	129620000	254230000	211730000	247120000	237810000	224760000	182700000	#N/A	#N/A
1302		WP_144801517.1	JM81_RS06445	+	transglycosylase domain-containing protein	0	0	0	0	0	0	70892000	31435000	0	47394000	0	0	#N/A	GT51
1303		WP_089262763.1	JM81_RS06450	+	SPFH domain-containing protein	0	0	47682000	0	0	0	0	0	0	77543000	0	27794000	#N/A	#N/A
1304		WP_089262761.1	JM81_RS06455	+	Arc family DNA binding domain-containing protein	#N/A	#N/A	#N/A	#N/A	#N/A	#N/A	#N/A	#N/A	#N/A	#N/A	#N/A	#N/A	#N/A	#N/A
1305		WP_144801520.1	JM81_RS06460	+	DUF5916 domain-containing protein	0	27738000	0	0	0	26279000	0	0	0	0	0	0	#N/A	#N/A
1306		WP_144801523.1	JM81_RS06465	+	Cof-type HAD-IIB family hydrolase	40647000	0	77386000	68729000	0	46925000	59148000	77626000	87472000	53029000	78219000	78515000	#N/A	#N/A
1307		WP_144801526.1	JM81_RS06470	+	DUF819 family protein	0	0	0	0	0	0	0	0	0	0	0	0	#N/A	#N/A
1308		WP_144801529.1	JM81_RS06475	+	DUF4369 domain-containing protein	250030000	302280000	381770000	379600000	402080000	275060000	494060000	373420000	430100000	401760000	377980000	447620000	#N/A	#N/A
1309		WP_089262751.1	JM81_RS06480	-	hypothetical protein	0	0	0	0	0	0	0	0	0	0	0	0	#N/A	#N/A
1310		WP_144805597.1	JM81_RS06485	-	class I mannose-6-phosphate isomerase	210100000	396020000	338840000	288930000	200650000	121140000	387470000	298150000	272400000	359090000	244930000	367990000	#N/A	#N/A
1311		WP_144801531.1	JM81_RS06490	-	6-carboxytetrahydropterin synthase	57086000	65463000	92824000	69512000	60093000	40294000	78800000	75531000	82036000	111010000	68581000	78516000	#N/A	#N/A
1312		WP_089262747.1	JM81_RS06495	-	isopentenyl-diphosphate Delta-isomerase	0	0	0	0	0	101600000	0	0	137640000	0	228420000	0	#N/A	#N/A
1313		WP_144805598.1	JM81_RS06500	-	type IX secretion system membrane protein PorP/SprF	119040000	153490000	191720000	122180000	143840000	94523000	133480000	128230000	111260000	133580000	132930000	117630000	#N/A	#N/A
1314		WP_144805599.1	JM81_RS06505	-	gliding motility-associated C-terminal domain-containing protein	0	0	0	0	0	0	0	0	0	0	0	0	#N/A	#N/A
1315		WP_144801534.1	JM81_RS06510	-	hypothetical protein	0	0	0	0	0	0	0	0	0	0	0	0	#N/A	#N/A
1316		WP_261374982.1	JM81_RS06515	-	Calx-beta domain-containing protein	44889000	67300000	83680000	51615000	43784000	34681000	45085000	39618000	56938000	57384000	49552000	121630000	#N/A	#N/A
1317		WP_144801539.1	JM81_RS06520	-	OmpA family protein	77375000	153970000	181000000	310640000	289030000	389860000	408170000	360970000	353190000	339990000	247680000	432170000	#N/A	#N/A
1318		WP_144801541.1	JM81_RS06525	-	type IX secretion system membrane protein PorP/SprF	70418000	161380000	144730000	217240000	194290000	175050000	359480000	212900000	199870000	256470000	288780000	323420000	#N/A	#N/A
1319		WP_186435542.1	JM81_RS06530	-	Ig-like domain-containing protein	#N/A	#N/A	#N/A	#N/A	#N/A	#N/A	#N/A	#N/A	#N/A	#N/A	#N/A	#N/A	#N/A	#N/A
1320		WP_144801547.1	JM81_RS06535	+	peptide chain release factor 3	98651000	229610000	259240000	228220000	244520000	161170000	264210000	177790000	191320000	286270000	259110000	269910000	#N/A	#N/A
1321		WP_089262949.1	JM81_RS06540	-	DUF3467 domain-containing protein	106710000	158730000	223240000	133070000	98824000	102380000	169480000	162120000	195790000	130300000	170600000	222680000	#N/A	#N/A
1322		WP_089262951.1	JM81_RS06545	-	DNA-directed RNA polymerase subunit beta'	933280000	2.0887e+09	2838600000	3.2007e+09	3.2208e+09	2491300000	3.4584e+09	2455100000	2314100000	3.688e+09	2827100000	4.0355e+09	#N/A	#N/A
1323		WP_144801550.1	JM81_RS06550	-	DNA-directed RNA polymerase subunit beta	823000000	1.7082e+09	1.9554e+09	1.9514e+09	2.0315e+09	1.7283e+09	2495000000	1.8733e+09	1.8449e+09	2880200000	2314000000	2892600000	#N/A	#N/A
1324		WP_144801552.1	JM81_RS06555	-	50S ribosomal protein L7/L12	581470000	1.6916e+09	1.5772e+09	1.6191e+09	1211600000	1199900000	1.9224e+09	1153600000	1.7998e+09	998100000	919490000	1158300000	#N/A	#N/A
1325		WP_089262957.1	JM81_RS06560	-	50S ribosomal protein L10	846390000	1.5939e+09	1212900000	1192400000	1330500000	1130600000	1.5725e+09	1221000000	1123400000	1.503e+09	871600000	1130000000	#N/A	#N/A
1326		WP_089262959.1	JM81_RS06565	-	50S ribosomal protein L1	1.0545e+09	1383400000	1.7793e+09	1.676e+09	1.7482e+09	976120000	2547000000	1.8537e+09	2546600000	2.1091e+09	2369000000	2261900000	#N/A	#N/A
1327		WP_144801555.1	JM81_RS06570	-	50S ribosomal protein L11	2.126e+09	3.0071e+09	3.1102e+09	2544300000	3.1962e+09	2159100000	3.5786e+09	3.8796e+09	3.3607e+09	4.2259e+09	3.8698e+09	3.5998e+09	#N/A	#N/A
1328		WP_089262964.1	JM81_RS06575	-	transcription termination/antitermination protein NusG	440770000	863650000	908960000	459220000	523440000	315380000	923100000	670000000	1.0243e+09	918730000	836450000	992190000	#N/A	#N/A
1329		WP_068484277.1	JM81_RS06580	-	preprotein translocase subunit SecE	226360000	0	0	0	546080000	0	433520000	454640000	0	349090000	0	0	#N/A	#N/A
1330			JM81_RS06585	-	tRNA-Trp	#N/A	#N/A	#N/A	#N/A	#N/A	#N/A	#N/A	#N/A	#N/A	#N/A	#N/A	#N/A	#N/A	#N/A
1331		WP_089262966.1	JM81_RS06590	-	elongation factor Tu	7.4596e+09	13983000000	14901000000	13884000000	15211000000	10335000000	22943000000	17443000000	15362000000	22367000000	17547000000	19591000000	#N/A	#N/A
1332			JM81_RS06595	-	tRNA-Thr	#N/A	#N/A	#N/A	#N/A	#N/A	#N/A	#N/A	#N/A	#N/A	#N/A	#N/A	#N/A	#N/A	#N/A
1333			JM81_RS06600	-	tRNA-Gly	#N/A	#N/A	#N/A	#N/A	#N/A	#N/A	#N/A	#N/A	#N/A	#N/A	#N/A	#N/A	#N/A	#N/A
1334			JM81_RS06605	-	tRNA-Tyr	#N/A	#N/A	#N/A	#N/A	#N/A	#N/A	#N/A	#N/A	#N/A	#N/A	#N/A	#N/A	#N/A	#N/A
1335			JM81_RS06610	-	tRNA-Thr	#N/A	#N/A	#N/A	#N/A	#N/A	#N/A	#N/A	#N/A	#N/A	#N/A	#N/A	#N/A	#N/A	#N/A
1336		WP_144801558.1	JM81_RS06615	-	ribosome-associated translation inhibitor RaiA	116410000	120290000	159370000	305500000	397830000	255030000	508810000	665130000	624080000	375610000	378380000	410950000	#N/A	#N/A
1337		WP_144801561.1	JM81_RS06620	-	tyrosine-type recombinase/integrase	#N/A	#N/A	#N/A	#N/A	#N/A	#N/A	#N/A	#N/A	#N/A	#N/A	#N/A	#N/A	#N/A	#N/A
1338		WP_027067859.1	JM81_RS06625	-	30S ribosomal protein S21	374970000	484720000	435880000	355300000	765260000	141250000	672990000	705290000	762240000	740230000	860680000	822500000	#N/A	#N/A
1339		WP_089262972.1	JM81_RS06630	-	acyl-CoA dehydrogenase family protein	267680000	480570000	564910000	266090000	237140000	235290000	682850000	460840000	339880000	670180000	765540000	688980000	#N/A	#N/A
1340		WP_144801563.1	JM81_RS06635	-	helix-hairpin-helix domain-containing protein	#N/A	#N/A	#N/A	#N/A	#N/A	#N/A	#N/A	#N/A	#N/A	#N/A	#N/A	#N/A	#N/A	#N/A
1341		WP_089262976.1	JM81_RS06640	-	alanine/glycine:cation symporter family protein	98853000	142690000	187270000	172810000	184160000	126330000	133980000	115660000	146100000	151670000	137690000	179430000	#N/A	#N/A
1342		WP_144801566.1	JM81_RS06645	-	potassium channel protein	0	94422000	75248000	78787000	0	0	129410000	0	0	0	0	162670000	#N/A	#N/A
1343		WP_089262980.1	JM81_RS06650	-	PspC domain-containing protein	#N/A	#N/A	#N/A	#N/A	#N/A	#N/A	#N/A	#N/A	#N/A	#N/A	#N/A	#N/A	#N/A	#N/A
1344		WP_144801569.1	JM81_RS06655	-	DUF2851 family protein	#N/A	#N/A	#N/A	#N/A	#N/A	#N/A	#N/A	#N/A	#N/A	#N/A	#N/A	#N/A	#N/A	#N/A
1345		WP_089262984.1	JM81_RS06660	-	rhodanese-like domain-containing protein	0	0	0	0	0	0	0	0	0	0	0	0	#N/A	#N/A
1346		WP_144801572.1	JM81_RS06665	+	MarR family transcriptional regulator	0	0	0	0	0	0	0	0	0	0	0	0	#N/A	#N/A
1347		WP_144801574.1	JM81_RS06670	+	NAD(P)H-dependent oxidoreductase	248750000	352100000	390230000	497000000	525330000	462410000	726400000	449490000	636370000	834100000	738730000	792830000	#N/A	#N/A
1348		WP_089262990.1	JM81_RS06675	+	YceI family protein	1.6967e+09	2688400000	2767000000	2655100000	2508500000	1.8011e+09	3.3031e+09	2.9533e+09	3.3919e+09	3.7699e+09	3.2466e+09	3.7823e+09	#N/A	#N/A
1349		WP_144801577.1	JM81_RS06680	+	anthranilate synthase component I family protein	323710000	677850000	774750000	364850000	398050000	278690000	309410000	229240000	232890000	333480000	316270000	342290000	#N/A	#N/A
1350		WP_089262994.1	JM81_RS06685	+	aminodeoxychorismate/anthranilate synthase component II	388250000	699760000	658000000	251100000	330830000	210840000	230520000	119670000	196790000	237550000	199190000	167800000	#N/A	#N/A
1351		WP_144801579.1	JM81_RS06690	+	anthranilate phosphoribosyltransferase	246320000	495880000	554390000	294590000	280830000	219170000	243620000	230860000	203440000	223230000	219960000	296010000	#N/A	#N/A
1352		WP_144801582.1	JM81_RS06695	+	indole-3-glycerol phosphate synthase TrpC	477440000	851280000	804700000	364680000	381320000	321230000	315310000	234850000	220550000	331700000	240050000	309910000	#N/A	#N/A
1353		WP_144801585.1	JM81_RS06700	+	phosphoribosylanthranilate isomerase	71204000	153180000	149840000	63749000	47071000	48138000	41801000	55638000	0	51199000	61071000	0	#N/A	#N/A
1354		WP_144801588.1	JM81_RS06705	+	tryptophan synthase subunit beta	457580000	695220000	879480000	363730000	310350000	215540000	304830000	245880000	279710000	308030000	315320000	374070000	#N/A	#N/A
1355		WP_144801592.1	JM81_RS06710	+	tryptophan synthase subunit alpha	438690000	706550000	814180000	242090000	204670000	173650000	283740000	230260000	237700000	248850000	269330000	357210000	#N/A	#N/A
1356		WP_186435543.1	JM81_RS06715	+	Ig-like domain-containing protein	#N/A	#N/A	#N/A	#N/A	#N/A	#N/A	#N/A	#N/A	#N/A	#N/A	#N/A	#N/A	#N/A	CBM13
1357		WP_144801597.1	JM81_RS06720	+	M20/M25/M40 family metallo-hydrolase	105930000	168800000	164960000	364460000	353480000	316140000	319170000	241430000	265070000	210300000	216500000	213760000	#N/A	#N/A
1358		WP_179213228.1	JM81_RS18395	+	hypothetical protein	#N/A	#N/A	#N/A	#N/A	#N/A	#N/A	#N/A	#N/A	#N/A	#N/A	#N/A	#N/A	#N/A	#N/A
1359		WP_144801600.1	JM81_RS06725	-	phosphoenolpyruvate carboxylase	224780000	496980000	529720000	476050000	548820000	433630000	564080000	381650000	369120000	671640000	461120000	827190000	#N/A	#N/A
1360		WP_144801603.1	JM81_RS06730	-	uracil-DNA glycosylase family protein	#N/A	#N/A	#N/A	#N/A	#N/A	#N/A	#N/A	#N/A	#N/A	#N/A	#N/A	#N/A	#N/A	#N/A
1361		WP_089263011.1	JM81_RS06735	+	30S ribosomal protein THX	#N/A	#N/A	#N/A	#N/A	#N/A	#N/A	#N/A	#N/A	#N/A	#N/A	#N/A	#N/A	#N/A	#N/A
1362		WP_144801605.1	JM81_RS06740	-	hypothetical protein	0	0	0	0	0	0	0	0	0	0	0	0	#N/A	#N/A
1363		WP_144801608.1	JM81_RS06745	-	peroxide stress protein YaaA	202920000	322850000	296320000	316260000	432350000	233490000	730840000	502380000	605230000	691830000	790220000	644070000	#N/A	#N/A
1364		WP_144801610.1	JM81_RS06750	-	RluA family pseudouridine synthase	112710000	187220000	153860000	151100000	151610000	111280000	164340000	103560000	129050000	175220000	169200000	152380000	#N/A	#N/A
1365		WP_089263019.1	JM81_RS06755	-	PASTA domain-containing protein	273280000	365940000	368730000	320540000	416890000	357980000	580620000	411060000	543710000	530700000	469190000	483720000	#N/A	#N/A
1366		WP_144801613.1	JM81_RS06760	+	D-alanine--D-alanine ligase	95467000	163170000	166310000	195160000	160540000	123050000	150780000	156210000	132140000	185780000	177660000	222210000	#N/A	#N/A
1367		WP_144801616.1	JM81_RS06765	+	pantetheine-phosphate adenylyltransferase	66050000	64091000	109620000	53753000	113400000	69207000	125750000	75153000	110810000	196000000	122380000	139110000	#N/A	#N/A
1368		WP_144801619.1	JM81_RS06770	+	ATP-binding protein	54559000	130190000	114080000	19680000	8816300	15674000	14726000	18165000	18023000	191060000	190810000	121380000	#N/A	#N/A
1369		WP_144801622.1	JM81_RS06775	+	PAS domain-containing protein	213200000	314750000	450230000	134090000	171590000	127870000	126680000	162370000	134440000	734760000	615100000	652870000	#N/A	#N/A
1370		WP_089263029.1	JM81_RS06780	+	response regulator	654950000	785740000	1.0553e+09	369040000	398130000	379970000	464820000	339670000	459940000	636540000	829540000	689120000	#N/A	#N/A
1371		WP_144801625.1	JM81_RS06785	+	M14 family metallopeptidase	46768000	127150000	106870000	78695000	120540000	79546000	157100000	117130000	100770000	173350000	120990000	130910000	#N/A	#N/A
1372		WP_089263101.1	JM81_RS06790	-	NUDIX hydrolase	204690000	366500000	406550000	279500000	359680000	237600000	405530000	338510000	385140000	555600000	411600000	541040000	#N/A	#N/A
1373		WP_144801628.1	JM81_RS06795	+	orotate phosphoribosyltransferase	229940000	545870000	397510000	340790000	293270000	207700000	473600000	345460000	377250000	334800000	406130000	353180000	#N/A	#N/A
1374		WP_144801630.1	JM81_RS06800	+	SRPBCC family protein	267360000	508540000	566540000	445050000	507660000	444070000	505630000	451850000	415140000	435960000	380640000	483070000	#N/A	#N/A
1375		WP_144801633.1	JM81_RS06805	-	biotin--[acetyl-CoA-carboxylase] ligase	#N/A	#N/A	#N/A	#N/A	#N/A	#N/A	#N/A	#N/A	#N/A	#N/A	#N/A	#N/A	#N/A	#N/A
1376		WP_089263038.1	JM81_RS06810	+	ribosome silencing factor	0	0	0	46862000	46932000	0	56031000	46900000	63702000	53926000	64250000	90576000	#N/A	#N/A
1377		WP_089263040.1	JM81_RS06815	+	ATP-dependent zinc metalloprotease FtsH	421850000	743530000	842430000	697140000	945780000	584440000	1.0569e+09	717710000	734130000	764150000	814080000	839320000	#N/A	#N/A
1378		WP_144801636.1	JM81_RS06820	+	LUD domain-containing protein	128220000	311330000	319640000	209120000	206860000	115550000	362310000	324950000	262960000	510740000	246980000	366220000	#N/A	#N/A
1379		WP_089263044.1	JM81_RS06825	+	phosphatidate cytidylyltransferase	#N/A	#N/A	#N/A	#N/A	#N/A	#N/A	#N/A	#N/A	#N/A	#N/A	#N/A	#N/A	#N/A	#N/A
1380		WP_144801639.1	JM81_RS06830	+	phosphatidylserine decarboxylase family protein	148740000	237620000	302500000	256440000	248260000	223680000	364550000	306210000	291270000	369050000	334030000	390590000	#N/A	#N/A
1381		WP_089263048.1	JM81_RS06835	+	acyl-CoA-binding protein	40808000	0	0	30667000	50524000	0	55927000	51528000	76580000	59143000	50908000	78671000	#N/A	#N/A
1382		WP_144801642.1	JM81_RS06840	-	response regulator transcription factor	26757000	30911000	66035000	32672000	32610000	20890000	35444000	47596000	37490000	48704000	36195000	53340000	#N/A	#N/A
1383		WP_144801644.1	JM81_RS06845	-	HAMP domain-containing sensor histidine kinase	25981000	64326000	60651000	41453000	71127000	0	53315000	72537000	70269000	60388000	56827000	67649000	#N/A	#N/A
1384		WP_144801647.1	JM81_RS06850	+	transporter	4307200000	8740600000	9572200000	4.025e+09	4921200000	3.4928e+09	5802500000	4660300000	4607400000	5.9876e+09	6.3441e+09	5265000000	#N/A	#N/A
1385		WP_144801650.1	JM81_RS06855	+	doxx family protein	0	0	0	0	0	0	0	0	0	0	0	0	#N/A	#N/A
1386		WP_144801653.1	JM81_RS06860	-	creatininase family protein	0	0	0	0	0	0	0	0	0	0	0	56358000	#N/A	#N/A
1387		WP_027067903.1	JM81_RS06865	-	lmo0937 family membrane protein	#N/A	#N/A	#N/A	#N/A	#N/A	#N/A	#N/A	#N/A	#N/A	#N/A	#N/A	#N/A	#N/A	#N/A
1388		WP_089263058.1	JM81_RS06870	-	dienelactone hydrolase family protein	78374000	196680000	161760000	86158000	141420000	107160000	255490000	174400000	185750000	303070000	257110000	290110000	#N/A	#N/A
1389		WP_144801656.1	JM81_RS06875	-	valine--tRNA ligase	136390000	334630000	384900000	451190000	415360000	354460000	411930000	294280000	273380000	456660000	397780000	556570000	#N/A	#N/A
1390		WP_179213229.1	JM81_RS06880	+	DUF1573 domain-containing protein	491640000	771680000	903660000	874870000	731690000	647860000	734780000	804200000	817330000	800730000	732920000	1171200000	#N/A	#N/A
1391		WP_144801659.1	JM81_RS06885	-	aspartyl protease family protein	#N/A	#N/A	#N/A	#N/A	#N/A	#N/A	#N/A	#N/A	#N/A	#N/A	#N/A	#N/A	#N/A	#N/A
1392		WP_144801662.1	JM81_RS06890	+	pyridoxal phosphate-dependent aminotransferase	262910000	366330000	384470000	403750000	654260000	547250000	552140000	622320000	552730000	709900000	706190000	954100000	#N/A	#N/A
1393		WP_144801665.1	JM81_RS06895	+	UDP-N-acetylmuramate dehydrogenase	52376000	58243000	70282000	88969000	74939000	54692000	0	0	0	61144000	0	102930000	#N/A	#N/A
1394		WP_089263068.1	JM81_RS06900	+	sigma-70 family RNA polymerase sigma factor	118570000	114220000	137190000	105640000	104630000	104560000	138690000	159530000	139780000	152070000	178040000	158520000	#N/A	#N/A
1395		WP_089263070.1	JM81_RS06905	+	anti-sigma factor	39100000	96831000	88359000	0	47473000	25577000	60968000	52881000	54783000	77552000	72438000	54965000	#N/A	#N/A
1396		WP_089263073.1	JM81_RS06910	+	membrane or secreted protein	#N/A	#N/A	#N/A	#N/A	#N/A	#N/A	#N/A	#N/A	#N/A	#N/A	#N/A	#N/A	#N/A	#N/A
1397		WP_144801668.1	JM81_RS06915	+	sigma-70 family RNA polymerase sigma factor	0	0	0	0	0	0	0	0	0	0	0	0	#N/A	#N/A
1398		WP_089263077.1	JM81_RS06920	+	lipoyl synthase	0	0	23335000	0	0	0	0	0	0	0	38128000	39860000	#N/A	#N/A
1399		WP_144801671.1	JM81_RS06925	+	type I glyceraldehyde-3-phosphate dehydrogenase	41801000	68271000	69670000	59326000	57151000	46961000	81049000	55766000	66652000	61667000	61468000	87206000	#N/A	#N/A
1400		WP_144801674.1	JM81_RS06930	+	ATP-binding protein	50794000	124330000	119910000	69120000	131720000	62371000	128340000	121760000	91272000	122860000	104650000	133450000	#N/A	#N/A
1401		WP_144801677.1	JM81_RS06935	-	tetraacyldisaccharide 4'-kinase	0	0	0	43566000	41165000	38738000	80602000	71424000	53424000	0	0	72297000	#N/A	#N/A
1402		WP_144805600.1	JM81_RS06940	+	Nif3-like dinuclear metal center hexameric protein	123290000	158370000	212950000	119390000	151510000	100030000	145610000	127160000	0	200270000	180890000	207290000	#N/A	#N/A
1403		WP_089263083.1	JM81_RS06945	+	hypothetical protein	656530000	892500000	1.0095e+09	1128100000	803500000	673270000	1351000000	947410000	1165800000	1455600000	876160000	1343300000	#N/A	#N/A
1404		WP_222430297.1	JM81_RS06950	+	DUF4174 domain-containing protein	#N/A	#N/A	#N/A	#N/A	#N/A	#N/A	#N/A	#N/A	#N/A	#N/A	#N/A	#N/A	#N/A	#N/A
1405		WP_089263087.1	JM81_RS06955	-	NAD(P)/FAD-dependent oxidoreductase	66633000	100940000	116600000	103960000	68673000	80783000	116850000	76729000	90315000	170500000	202710000	224690000	#N/A	#N/A
1406		WP_144801682.1	JM81_RS06960	+	flavin reductase	#N/A	#N/A	#N/A	#N/A	#N/A	#N/A	#N/A	#N/A	#N/A	#N/A	#N/A	#N/A	#N/A	#N/A
1407		WP_089263091.1	JM81_RS06965	+	DUF2256 domain-containing protein	#N/A	#N/A	#N/A	#N/A	#N/A	#N/A	#N/A	#N/A	#N/A	#N/A	#N/A	#N/A	#N/A	#N/A
1408		WP_144801685.1	JM81_RS06970	+	DASH family cryptochrome	#N/A	#N/A	#N/A	#N/A	#N/A	#N/A	#N/A	#N/A	#N/A	#N/A	#N/A	#N/A	#N/A	#N/A
1409		WP_144801688.1	JM81_RS06975	+	cryptochrome/photolyase family protein	#N/A	#N/A	#N/A	#N/A	#N/A	#N/A	#N/A	#N/A	#N/A	#N/A	#N/A	#N/A	#N/A	#N/A
1410		WP_186435544.1	JM81_RS06980	+	Calx-beta domain-containing protein	0	0	44231000	33023000	33282000	0	0	0	0	36992000	0	39034000	#N/A	#N/A
1411		WP_089263336.1	JM81_RS06985	+	type IX secretion system membrane protein PorP/SprF	58832000	129800000	136040000	133190000	110950000	115550000	116290000	82223000	0	80944000	107230000	104900000	#N/A	#N/A
1412		WP_144801694.1	JM81_RS06990	+	OmpA family protein	0	0	0	0	0	0	38077000	31815000	32195000	0	0	49385000	#N/A	#N/A
1413		WP_089263340.1	JM81_RS06995	-	ATP-dependent Clp protease proteolytic subunit	1119200000	2212900000	1.4837e+09	1.5595e+09	1312800000	1.7461e+09	2318600000	2539300000	2.9664e+09	3.3298e+09	3.0375e+09	3.0479e+09	#N/A	#N/A
1414		WP_144801697.1	JM81_RS07000	-	mechanosensitive ion channel	0	0	0	0	0	0	0	0	0	0	0	0	#N/A	#N/A
1415		WP_089263344.1	JM81_RS07005	-	hypothetical protein	#N/A	#N/A	#N/A	#N/A	#N/A	#N/A	#N/A	#N/A	#N/A	#N/A	#N/A	#N/A	#N/A	#N/A
1416		WP_144801699.1	JM81_RS07010	-	sigma-70 family RNA polymerase sigma factor	0	0	0	0	0	0	0	0	0	0	0	0	#N/A	#N/A
1417		WP_144801701.1	JM81_RS07015	+	hypothetical protein	66064000	249100000	133120000	446730000	429560000	411310000	762250000	534810000	606270000	674300000	790990000	910810000	#N/A	#N/A
1418		WP_144801725.1	JM81_RS07020	+	carboxypeptidase-like regulatory domain-containing protein	0	0	0	0	0	0	0	0	0	0	0	0	#N/A	#N/A
1419		WP_144801728.1	JM81_RS07025	-	MFS transporter	#N/A	#N/A	#N/A	#N/A	#N/A	#N/A	#N/A	#N/A	#N/A	#N/A	#N/A	#N/A	#N/A	#N/A
1420		WP_144801730.1	JM81_RS07030	-	kynureninase	66300000	136830000	147710000	155470000	183070000	139630000	184460000	157600000	109810000	231830000	222920000	169570000	#N/A	#N/A
1421		WP_089263356.1	JM81_RS07035	-	GNAT family N-acetyltransferase	32486000	48664000	48794000	42696000	38635000	0	77180000	42447000	43359000	81345000	72804000	60751000	#N/A	#N/A
1422		WP_144801733.1	JM81_RS07040	+	O-methyltransferase	31250000	44824000	0	0	0	0	0	0	0	0	53351000	0	#N/A	#N/A
1423		WP_144801736.1	JM81_RS07045	-	phosphatase PAP2 family protein	#N/A	#N/A	#N/A	#N/A	#N/A	#N/A	#N/A	#N/A	#N/A	#N/A	#N/A	#N/A	#N/A	#N/A
1424		WP_089263371.1	JM81_RS07050	-	twin-arginine translocase TatA/TatE family subunit	0	123680000	267190000	141700000	148620000	133870000	155030000	0	131720000	162290000	143620000	241800000	#N/A	#N/A
1425		WP_144801738.1	JM81_RS07055	-	M1 family metallopeptidase	545840000	1266200000	1347300000	1.9544e+09	2158700000	1.9859e+09	3.0036e+09	2.0493e+09	2.1243e+09	3.7333e+09	3.7154e+09	4.1497e+09	#N/A	#N/A
1426		WP_144801743.1	JM81_RS07060	-	hypothetical protein	0	0	0	0	0	0	0	0	0	0	0	0	#N/A	#N/A
1427		WP_144801746.1	JM81_RS07065	-	hypothetical protein	0	0	0	0	0	0	0	0	0	0	0	0	#N/A	#N/A
1428		WP_144801749.1	JM81_RS07070	-	hypothetical protein	125150000	165710000	176660000	172950000	161040000	122790000	248310000	218430000	247060000	291230000	260770000	326880000	#N/A	#N/A
1429		WP_144801752.1	JM81_RS07075	+	hypothetical protein	#N/A	#N/A	#N/A	#N/A	#N/A	#N/A	#N/A	#N/A	#N/A	#N/A	#N/A	#N/A	#N/A	#N/A
1430		WP_144801755.1	JM81_RS07080	+	gliding motility-associated C-terminal domain-containing protein	#N/A	#N/A	#N/A	#N/A	#N/A	#N/A	#N/A	#N/A	#N/A	#N/A	#N/A	#N/A	#N/A	#N/A
1431		WP_144801758.1	JM81_RS07085	+	M15 family metallopeptidase	168780000	327450000	340660000	171070000	168350000	116950000	256060000	152740000	186770000	201380000	207610000	256590000	#N/A	#N/A
1432		WP_089262233.1	JM81_RS07090	+	M48 family metalloprotease	49404000	103530000	102570000	283900000	222520000	239270000	396700000	287430000	344780000	289320000	257390000	427080000	#N/A	#N/A
1433		WP_144801760.1	JM81_RS07095	-	ankyrin repeat domain-containing protein	0	0	229000000	0	0	0	0	0	0	0	0	59764000	#N/A	#N/A
1434		WP_089262477.1	JM81_RS07100	-	ankyrin repeat domain-containing protein	0	0	0	0	0	0	0	0	0	0	0	0	#N/A	#N/A
1435		WP_089262237.1	JM81_RS07105	+	2,3-bisphosphoglycerate-independent phosphoglycerate mutase	606650000	954820000	1249500000	1.0187e+09	1140300000	914430000	1381300000	1.0672e+09	1.033e+09	1449300000	1169500000	1256700000	#N/A	#N/A
1436		WP_089262239.1	JM81_RS07110	+	type I methionyl aminopeptidase	184810000	242000000	256590000	273770000	230290000	155030000	313920000	202680000	279350000	282740000	262870000	347370000	#N/A	#N/A
1437		WP_144801763.1	JM81_RS07115	+	class I SAM-dependent methyltransferase	34141000	49248000	56840000	35971000	40491000	31383000	61092000	52018000	52169000	46703000	43713000	53985000	#N/A	#N/A
1438		WP_144801766.1	JM81_RS07120	-	FAD:protein FMN transferase	76931000	0	91056000	192970000	162190000	147130000	151940000	120180000	129520000	131730000	153910000	196890000	#N/A	#N/A
1439		WP_089262245.1	JM81_RS07125	-	Na(+)-translocating NADH-quinone reductase subunit F	26065000	29358000	0	69439000	38078000	33345000	47852000	0	0	0	47921000	48241000	#N/A	#N/A
1440		WP_089262247.1	JM81_RS07130	-	NADH:ubiquinone reductase (Na(+)-transporting) subunit F	950650000	1.6309e+09	1.7221e+09	1413300000	1.5169e+09	1170000000	1.572e+09	1.4926e+09	1.6358e+09	1.8372e+09	1.6689e+09	1.7314e+09	#N/A	#N/A
1441		WP_089262249.1	JM81_RS07135	-	NADH:ubiquinone reductase (Na(+)-transporting) subunit E	0	0	0	0	0	0	0	0	0	0	0	0	#N/A	#N/A
1442		WP_089262251.1	JM81_RS07140	-	NADH:ubiquinone reductase (Na(+)-transporting) subunit D	0	0	0	0	0	0	0	0	0	0	0	0	#N/A	#N/A
1443		WP_089262253.1	JM81_RS07145	-	Na(+)-translocating NADH-quinone reductase subunit C	917080000	1.9381e+09	2.0523e+09	1.6645e+09	1.8644e+09	1431200000	1.9662e+09	1.8716e+09	1.5922e+09	2713000000	2368800000	2175900000	#N/A	#N/A
1444		WP_144801769.1	JM81_RS07150	-	NADH:ubiquinone reductase (Na(+)-transporting) subunit B	0	0	445920000	392310000	0	0	0	0	376300000	0	0	509550000	#N/A	#N/A
1445		WP_144801772.1	JM81_RS07155	-	Na(+)-translocating NADH-quinone reductase subunit A	2699400000	4.235e+09	4735800000	3.8443e+09	3.7523e+09	3.1353e+09	5822400000	4658300000	4437600000	5407000000	5246000000	4.2883e+09	#N/A	#N/A
1446		WP_144801775.1	JM81_RS07160	+	DUF5103 domain-containing protein	67230000	100220000	124270000	121140000	116550000	81152000	101020000	90016000	103320000	92737000	76201000	107600000	#N/A	#N/A
1447		WP_144801778.1	JM81_RS07165	+	DUF3667 domain-containing protein	#N/A	#N/A	#N/A	#N/A	#N/A	#N/A	#N/A	#N/A	#N/A	#N/A	#N/A	#N/A	#N/A	#N/A
1448		WP_144801781.1	JM81_RS07170	+	Co2+/Mg2+ efflux protein ApaG	#N/A	#N/A	#N/A	#N/A	#N/A	#N/A	#N/A	#N/A	#N/A	#N/A	#N/A	#N/A	#N/A	#N/A
1449		WP_144801784.1	JM81_RS07175	+	L-glutamate gamma-semialdehyde dehydrogenase	1328300000	2456300000	2555900000	2360600000	2429600000	2.1149e+09	2601700000	1.8272e+09	2375800000	3.1072e+09	2415400000	3.2575e+09	#N/A	#N/A
1450		WP_144801786.1	JM81_RS07180	+	DinB family protein	#N/A	#N/A	#N/A	#N/A	#N/A	#N/A	#N/A	#N/A	#N/A	#N/A	#N/A	#N/A	#N/A	#N/A
1451		WP_144801789.1	JM81_RS07185	-	16S rRNA (guanine(527)-N(7))-methyltransferase RsmG	44340000	51020000	93182000	57913000	70137000	58370000	113780000	93179000	102690000	95749000	130390000	118850000	#N/A	#N/A
1452		WP_144801792.1	JM81_RS07190	+	acyl-CoA desaturase	#N/A	#N/A	#N/A	#N/A	#N/A	#N/A	#N/A	#N/A	#N/A	#N/A	#N/A	#N/A	#N/A	#N/A
1453		WP_144801794.1	JM81_RS07195	+	pyridoxal phosphate-dependent aminotransferase	768580000	1150500000	1244100000	1.0027e+09	1.0381e+09	828970000	1196600000	892070000	1.011e+09	1.6272e+09	1167000000	1.472e+09	#N/A	#N/A
1454		WP_144801797.1	JM81_RS07200	-	potassium transporter TrkG	#N/A	#N/A	#N/A	#N/A	#N/A	#N/A	#N/A	#N/A	#N/A	#N/A	#N/A	#N/A	#N/A	#N/A
1455		WP_089262277.1	JM81_RS07205	-	Trk system potassium transporter TrkA	115510000	255500000	273660000	123860000	141650000	97069000	199340000	131530000	105060000	284320000	207600000	245120000	#N/A	#N/A
1456		WP_089262279.1	JM81_RS07210	+	bifunctional demethylmenaquinone methyltransferase/2-methoxy-6-polyprenyl-1,4-benzoquinol methylase UbiE	48789000	112900000	109890000	152130000	132160000	108410000	216050000	175060000	156650000	246310000	208120000	185030000	#N/A	#N/A
1457		WP_089262282.1	JM81_RS07215	+	porin family protein	59932000	119230000	103070000	89477000	149580000	100510000	198320000	185430000	159050000	151460000	130900000	121430000	#N/A	#N/A
1458		WP_144801800.1	JM81_RS07220	-	RNA methyltransferase	57126000	116520000	122780000	0	0	69537000	0	111340000	0	0	120630000	0	#N/A	#N/A
1459		WP_261374993.1	JM81_RS07225	+	outer membrane protein assembly factor	35649000	68700000	96179000	49060000	53116000	43749000	0	55868000	72942000	90751000	60390000	79938000	#N/A	#N/A
1460		WP_144801805.1	JM81_RS07230	+	class II fructose-bisphosphate aldolase	2.0914e+09	4.2594e+09	4965900000	5.9991e+09	6.2513e+09	4438400000	6.6891e+09	5221400000	5011700000	5800000000	6.3696e+09	6.4646e+09	#N/A	#N/A
1461		WP_089262479.1	JM81_RS07235	+	acetyl-CoA carboxylase, carboxyltransferase subunit beta	371890000	583120000	621330000	738580000	775310000	580630000	882530000	668880000	655070000	878460000	881930000	966500000	#N/A	#N/A
1462		WP_058106043.1	JM81_RS07240	+	30S ribosomal protein S15	543390000	1.0046e+09	1200800000	948870000	1.8221e+09	701260000	1.7841e+09	1.8496e+09	2.0653e+09	1.5635e+09	2.1217e+09	1.817e+09	#N/A	#N/A
1463		WP_089262292.1	JM81_RS07245	+	polyribonucleotide nucleotidyltransferase	579340000	1158000000	1360000000	1114400000	1111400000	903540000	1.9396e+09	1.6207e+09	1.7878e+09	1.9528e+09	1.5106e+09	1.7558e+09	#N/A	#N/A
1464		WP_089262294.1	JM81_RS07250	+	sigma-70 family RNA polymerase sigma factor	160050000	297920000	248720000	337300000	404070000	327160000	500500000	323030000	360170000	582690000	550580000	535250000	#N/A	#N/A
1465		WP_144801808.1	JM81_RS07255	+	type I pullulanase	0	0	0	19576000	29482000	20460000	0	29302000	29554000	44302000	30368000	36790000	#N/A	GH13_14
1466		WP_144801811.1	JM81_RS07260	+	VF530 family protein	#N/A	#N/A	#N/A	#N/A	#N/A	#N/A	#N/A	#N/A	#N/A	#N/A	#N/A	#N/A	#N/A	#N/A
1467		WP_144801814.1	JM81_RS07265	+	tRNA (cytidine(34)-2'-O)-methyltransferase	0	0	0	0	0	0	0	0	0	0	0	0	#N/A	#N/A
1468		WP_144801817.1	JM81_RS07270	+	c-type cytochrome	70065000	182690000	173280000	7296500	0	27980000	185910000	126630000	135320000	141530000	121450000	202880000	#N/A	#N/A
1469		WP_144801820.1	JM81_RS07275	+	hypothetical protein	48536000	60328000	85682000	0	42981000	0	56661000	48517000	53309000	0	48349000	75754000	#N/A	#N/A
1470		WP_089262306.1	JM81_RS07280	+	ribulose-phosphate 3-epimerase	110760000	0	196810000	188220000	184760000	142190000	227200000	232210000	239000000	237640000	250810000	221650000	#N/A	#N/A
1471		WP_144801823.1	JM81_RS07285	+	YpdA family putative bacillithiol disulfide reductase	67021000	97228000	122820000	90964000	96265000	105450000	123870000	117630000	86267000	137990000	157800000	165580000	#N/A	#N/A
1472		WP_144801826.1	JM81_RS07290	-	TolC family protein	0	0	0	97834000	113880000	91028000	121880000	105540000	119640000	184680000	145150000	193700000	#N/A	#N/A
1473		WP_144801828.1	JM81_RS07295	-	efflux RND transporter permease subunit	8839200	23563000	42933000	70076000	83673000	59118000	56658000	49702000	51789000	116770000	94601000	98099000	#N/A	#N/A
1474		WP_144801830.1	JM81_RS07300	-	efflux RND transporter periplasmic adaptor subunit	43363000	66687000	68718000	148110000	168600000	146170000	273970000	233640000	222160000	282290000	355320000	245640000	#N/A	#N/A
1475		WP_089262312.1	JM81_RS07305	-	transcriptional regulator	0	0	0	0	0	0	0	0	0	0	0	0	#N/A	#N/A
1476		WP_186435545.1	JM81_RS18400	-	hypothetical protein	#N/A	#N/A	#N/A	#N/A	#N/A	#N/A	#N/A	#N/A	#N/A	#N/A	#N/A	#N/A	#N/A	#N/A
1477		WP_144801833.1	JM81_RS07310	+	hypothetical protein	0	0	88963000	0	0	0	0	0	36819000	0	0	0	#N/A	#N/A
1478			JM81_RS07315	-	tRNA-Arg	#N/A	#N/A	#N/A	#N/A	#N/A	#N/A	#N/A	#N/A	#N/A	#N/A	#N/A	#N/A	#N/A	#N/A
1479		WP_144801835.1	JM81_RS07320	-	GatB/YqeY domain-containing protein	126910000	196610000	272220000	154340000	147820000	0	237780000	240730000	274320000	218180000	219100000	260380000	#N/A	#N/A
1480		WP_089262320.1	JM81_RS07325	-	cell division protein FtsZ	0	0	0	74846000	74820000	43986000	144280000	62303000	92940000	457430000	274180000	580580000	#N/A	#N/A
1481		WP_089262322.1	JM81_RS07330	-	cell division protein FtsA	3985100	26496000	31321000	193710000	209590000	211620000	313980000	236280000	290600000	850420000	657630000	925520000	#N/A	#N/A
1482		WP_144801837.1	JM81_RS07335	-	hypothetical protein	0	0	0	0	0	0	0	0	0	0	0	0	#N/A	#N/A
1483		WP_144801840.1	JM81_RS07340	-	UDP-N-acetylmuramate--L-alanine ligase	34142000	82959000	81365000	81558000	99123000	65187000	159370000	94770000	92413000	172950000	118380000	141510000	#N/A	#N/A
1484		WP_144801842.1	JM81_RS07345	-	undecaprenyldiphospho-muramoylpentapeptide beta-N-acetylglucosaminyltransferase	53864000	90819000	108140000	62297000	69798000	47337000	72177000	65301000	71614000	82495000	0	100550000	#N/A	GT28
1485		WP_089262330.1	JM81_RS07350	-	FtsW/RodA/SpoVE family cell cycle protein	#N/A	#N/A	#N/A	#N/A	#N/A	#N/A	#N/A	#N/A	#N/A	#N/A	#N/A	#N/A	#N/A	#N/A
1486		WP_144801845.1	JM81_RS07355	-	UDP-N-acetylmuramoyl-L-alanine--D-glutamate ligase	102270000	160900000	147780000	114440000	114510000	93441000	132870000	118290000	116850000	165210000	160700000	148790000	#N/A	#N/A
1487		WP_144801848.1	JM81_RS07360	-	phospho-N-acetylmuramoyl-pentapeptide- transferase	106100000	0	143100000	173680000	196550000	0	110560000	111960000	96356000	0	0	0	#N/A	#N/A
1488		WP_144801851.1	JM81_RS07365	-	UDP-N-acetylmuramoyl-L-alanyl-D-glutamate--2, 6-diaminopimelate ligase	128430000	225010000	271530000	268300000	221340000	146960000	188170000	160600000	166020000	197260000	145420000	272560000	#N/A	#N/A
1489		WP_089262338.1	JM81_RS07370	-	penicillin-binding protein	0	0	0	0	0	0	0	0	0	0	0	0	#N/A	#N/A
1490		WP_089262485.1	JM81_RS07375	-	FtsL-like putative cell division protein	#N/A	#N/A	#N/A	#N/A	#N/A	#N/A	#N/A	#N/A	#N/A	#N/A	#N/A	#N/A	#N/A	#N/A
1491		WP_089262340.1	JM81_RS07380	-	16S rRNA (cytosine(1402)-N(4))-methyltransferaseRsmH	189320000	246640000	219560000	139220000	141310000	90935000	203530000	153610000	180030000	177670000	216640000	167990000	#N/A	#N/A
1492		WP_089262342.1	JM81_RS07385	-	division/cell wall cluster transcriptional repressor MraZ	218050000	376250000	417290000	222660000	239640000	174180000	299800000	304020000	294370000	355580000	321560000	337960000	#N/A	#N/A
1493		WP_144801854.1	JM81_RS07390	+	alpha/beta hydrolase	104850000	149750000	179730000	82050000	99003000	0	127080000	66425000	106040000	156300000	97818000	160500000	#N/A	#N/A
1494		WP_089262487.1	JM81_RS07395	+	ribosome biogenesis GTP-binding protein YihA/YsxC	61204000	98337000	70670000	96291000	69687000	61548000	99519000	0	85271000	128920000	114900000	145990000	#N/A	#N/A
1495		WP_089262346.1	JM81_RS07400	-	GTPase	0	0	0	0	0	0	0	0	0	0	0	0	#N/A	#N/A
1496		WP_144801856.1	JM81_RS07405	+	DoxX family protein	#N/A	#N/A	#N/A	#N/A	#N/A	#N/A	#N/A	#N/A	#N/A	#N/A	#N/A	#N/A	#N/A	#N/A
1497		WP_144801859.1	JM81_RS07410	+	cupin domain-containing protein	#N/A	#N/A	#N/A	#N/A	#N/A	#N/A	#N/A	#N/A	#N/A	#N/A	#N/A	#N/A	#N/A	#N/A
1498		WP_144801860.1	JM81_RS07415	+	group III truncated hemoglobin	#N/A	#N/A	#N/A	#N/A	#N/A	#N/A	#N/A	#N/A	#N/A	#N/A	#N/A	#N/A	#N/A	#N/A
1499		WP_144801863.1	JM81_RS07420	+	transglutaminase family protein	#N/A	#N/A	#N/A	#N/A	#N/A	#N/A	#N/A	#N/A	#N/A	#N/A	#N/A	#N/A	#N/A	#N/A
1500		WP_144801866.1	JM81_RS07425	+	hypothetical protein	26661000	52410000	51663000	0	0	0	0	0	0	68156000	0	62709000	#N/A	#N/A
1501		WP_144801869.1	JM81_RS07430	+	hypothetical protein	#N/A	#N/A	#N/A	#N/A	#N/A	#N/A	#N/A	#N/A	#N/A	#N/A	#N/A	#N/A	#N/A	#N/A
1502		WP_089262358.1	JM81_RS07435	-	gliding motility protein GldC	34733000	65570000	90348000	92089000	118490000	79002000	99608000	104960000	72570000	89014000	108410000	102110000	#N/A	#N/A
1503		WP_261374994.1	JM81_RS07440	-	gliding motility lipoprotein GldB	255810000	370580000	362520000	212330000	229760000	199570000	364490000	225040000	235100000	251360000	239830000	241620000	#N/A	#N/A
1504		WP_144801872.1	JM81_RS07445	+	NAD(+) synthase	310010000	550070000	588250000	853350000	1.0031e+09	749830000	1121300000	805070000	876730000	998390000	709690000	878400000	#N/A	#N/A
1505		WP_089262364.1	JM81_RS07450	+	response regulator transcription factor	0	138880000	0	136290000	0	108470000	204300000	153530000	174880000	287950000	279280000	401740000	#N/A	#N/A
1506		WP_144801875.1	JM81_RS07455	-	DNA primase	0	0	0	33820000	49644000	23796000	34235000	0	0	64720000	54647000	38872000	#N/A	#N/A
1507		WP_144801879.1	JM81_RS07460	+	zinc-ribbon domain-containing protein	#N/A	#N/A	#N/A	#N/A	#N/A	#N/A	#N/A	#N/A	#N/A	#N/A	#N/A	#N/A	#N/A	#N/A
1508		WP_144801882.1	JM81_RS07465	-	hypothetical protein	0	0	28352000	49947000	49088000	0	64901000	0	72128000	0	0	53716000	#N/A	#N/A
1509		WP_144801885.1	JM81_RS07470	-	hypothetical protein	#N/A	#N/A	#N/A	#N/A	#N/A	#N/A	#N/A	#N/A	#N/A	#N/A	#N/A	#N/A	#N/A	#N/A
1510		WP_089262374.1	JM81_RS07475	-	RNA polymerase sigma factor	#N/A	#N/A	#N/A	#N/A	#N/A	#N/A	#N/A	#N/A	#N/A	#N/A	#N/A	#N/A	#N/A	#N/A
1511		WP_089262376.1	JM81_RS07480	-	polyprenyl synthetase family protein	46728000	76036000	77712000	73064000	61494000	47015000	66350000	0	65631000	0	70976000	84894000	#N/A	#N/A
1512		WP_144801888.1	JM81_RS07485	-	23S rRNA (adenine(2503)-C(2))-methyltransferase RlmN	38144000	0	50153000	48967000	51811000	43470000	61461000	0	60349000	95057000	77266000	86964000	#N/A	#N/A
1513		WP_089262380.1	JM81_RS07490	-	tRNA preQ1(34) S-adenosylmethionine ribosyltransferase-isomerase QueA	855830000	1.4814e+09	1454100000	1.6765e+09	1.7768e+09	1286100000	2246600000	1.6944e+09	1.8537e+09	2.1349e+09	1.7466e+09	2202900000	#N/A	#N/A
1514		WP_144801891.1	JM81_RS07495	-	3-phosphoshikimate 1-carboxyvinyltransferase	143350000	312420000	369200000	282870000	280780000	257220000	482230000	328460000	300370000	442570000	431070000	400650000	#N/A	#N/A
1515		WP_144801894.1	JM81_RS07500	-	nucleotide pyrophosphohydrolase	#N/A	#N/A	#N/A	#N/A	#N/A	#N/A	#N/A	#N/A	#N/A	#N/A	#N/A	#N/A	#N/A	#N/A
1516		WP_144801897.1	JM81_RS07505	-	DUF3857 domain-containing protein	0	0	0	0	41416000	0	56267000	30154000	39309000	0	0	0	#N/A	#N/A
1517		WP_144801900.1	JM81_RS07510	-	DUF3857 domain-containing protein	0	0	0	0	0	0	0	38979000	31458000	58316000	58861000	51048000	#N/A	#N/A
1518		WP_144801903.1	JM81_RS07515	-	DUF3857 domain-containing transglutaminase family protein	0	0	0	122190000	155020000	117940000	280520000	208880000	219700000	173230000	236290000	270200000	#N/A	#N/A
1519		WP_144801905.1	JM81_RS07520	-	D-aminoacyl-tRNA deacylase	0	0	0	0	0	0	0	0	0	0	0	0	#N/A	#N/A
1520		WP_144801906.1	JM81_RS07525	-	ribosome small subunit-dependent GTPase A	29137000	49888000	54516000	0	0	33356000	0	43867000	0	0	0	0	#N/A	#N/A
1521		WP_089262390.1	JM81_RS07530	+	hypothetical protein	965950000	1.589e+09	1.666e+09	1404400000	1.4661e+09	1179400000	1.4748e+09	1286600000	1.5592e+09	1.6956e+09	1262300000	1.7282e+09	#N/A	#N/A
1522		WP_144801909.1	JM81_RS07535	+	hypothetical protein	0	64199000	68432000	0	0	0	78041000	80656000	0	0	79870000	103230000	#N/A	#N/A
1523		WP_144801912.1	JM81_RS07540	-	DUF5723 family protein	365600000	522680000	711620000	566300000	517800000	378660000	509000000	397370000	562410000	608880000	477380000	432600000	#N/A	#N/A
1524		WP_089262396.1	JM81_RS07545	-	bifunctional 3-deoxy-7-phosphoheptulonate synthase/chorismate mutase type II	1115500000	1.8687e+09	1.6664e+09	3.7676e+09	3.5279e+09	2696400000	3.2117e+09	2823700000	3.1252e+09	3.285e+09	2210200000	2.9444e+09	#N/A	#N/A
1525		WP_089262398.1	JM81_RS07550	-	prephenate dehydrogenase	0	163870000	0	148300000	151640000	0	188940000	117160000	182040000	212970000	115540000	202910000	#N/A	#N/A
1526		WP_144801914.1	JM81_RS07555	-	aminotransferase class I/II-fold pyridoxal phosphate-dependent enzyme	132200000	225920000	258490000	337510000	381020000	298060000	411400000	289190000	311320000	409740000	361000000	350680000	#N/A	#N/A
1527		WP_144801918.1	JM81_RS07560	-	prephenate dehydratase	96469000	151680000	183050000	292850000	323870000	211860000	225070000	149570000	203970000	178780000	185120000	215540000	#N/A	#N/A
1528		WP_144801921.1	JM81_RS07565	-	hypothetical protein	0	0	154430000	0	126140000	100720000	0	92269000	138500000	0	0	0	#N/A	#N/A
1529		WP_144801924.1	JM81_RS07570	-	hypothetical protein	0	0	0	0	0	0	0	0	0	0	0	0	#N/A	#N/A
1530		WP_144801927.1	JM81_RS07575	-	serine hydrolase domain-containing protein	0	35541000	40053000	0	0	0	33947000	30340000	32122000	0	0	0	#N/A	#N/A
1531		WP_144801930.1	JM81_RS07580	-	head GIN domain-containing protein	#N/A	#N/A	#N/A	#N/A	#N/A	#N/A	#N/A	#N/A	#N/A	#N/A	#N/A	#N/A	#N/A	#N/A
1532		WP_144801933.1	JM81_RS07585	-	acyloxyacyl hydrolase	0	0	0	0	0	29209000	48869000	0	0	0	44994000	0	#N/A	#N/A
1533		WP_089262414.1	JM81_RS07590	-	methylenetetrahydrofolate reductase [NAD(P)H]	38173000	86077000	78012000	98852000	149460000	100880000	188660000	141870000	169640000	170730000	174040000	165250000	#N/A	#N/A
1534		WP_261374995.1	JM81_RS07595	-	methionine synthase	32245000	73574000	61963000	110260000	120180000	77836000	109790000	77444000	74783000	151340000	102310000	134210000	#N/A	#N/A
1535		WP_144801937.1	JM81_RS07600	-	four helix bundle protein	#N/A	#N/A	#N/A	#N/A	#N/A	#N/A	#N/A	#N/A	#N/A	#N/A	#N/A	#N/A	#N/A	#N/A
1536		WP_144801940.1	JM81_RS07605	-	homocysteine S-methyltransferase family protein	87708000	145590000	112410000	194250000	154920000	136740000	192120000	145210000	174350000	187030000	144190000	196170000	#N/A	#N/A
1537		WP_071340185.1	JM81_RS07610	-	NAD(P)/FAD-dependent oxidoreductase	0	26535000	0	76510000	90187000	80872000	290340000	171070000	179180000	500160000	521180000	582900000	#N/A	#N/A
1538		WP_144801943.1	JM81_RS07615	-	uroporphyrinogen-III C-methyltransferase	0	0	0	0	0	0	0	0	0	0	0	0	#N/A	#N/A
1539		WP_144801946.1	JM81_RS07620	-	HEPN domain-containing protein	0	0	6106200	21279000	14311000	15421000	133410000	83621000	94202000	348700000	334120000	346880000	#N/A	#N/A
1540		WP_144801949.1	JM81_RS07625	-	GTP-binding protein	23101000	62686000	25510000	503820000	495870000	411920000	1283800000	990220000	784410000	1.7324e+09	1.7395e+09	1.503e+09	#N/A	#N/A
1541		WP_245838967.1	JM81_RS07630	-	sulfate adenylyltransferase subunit CysD	0	0	0	133800000	135520000	114020000	239950000	283540000	301080000	444470000	426180000	589520000	#N/A	#N/A
1542		WP_089262424.1	JM81_RS07635	-	phosphoadenosine phosphosulfate reductase familyprotein	11203000	42823000	19302000	269810000	329930000	268590000	322290000	217440000	379640000	430910000	355300000	430980000	#N/A	#N/A
1543		WP_144801951.1	JM81_RS07640	-	DUF2061 domain-containing protein	0	0	0	0	0	0	0	0	0	0	0	0	#N/A	#N/A
1544		WP_089262428.1	JM81_RS07645	-	Rrf2 family transcriptional regulator	27550000	35576000	41831000	27324000	0	29880000	38404000	46561000	45514000	44938000	0	37327000	#N/A	#N/A
1545		WP_144801954.1	JM81_RS07650	+	hypothetical protein	0	0	0	0	0	0	0	0	0	0	0	0	#N/A	#N/A
1546		WP_144801958.1	JM81_RS07655	-	aminotransferase class I/II-fold pyridoxal phosphate-dependent enzyme	68595000	240530000	104760000	391490000	501050000	389730000	486690000	308650000	339680000	373400000	352000000	294100000	#N/A	#N/A
1547		WP_144801961.1	JM81_RS07660	-	bifunctional aspartate kinase/homoserine dehydrogenase I	49915000	163590000	117690000	299530000	301490000	229570000	295660000	216150000	172260000	265230000	163620000	228970000	#N/A	#N/A
1548		WP_144801964.1	JM81_RS07665	-	O-acetylhomoserine aminocarboxypropyltransferase/cysteine synthase	325610000	1.581e+09	557300000	1.5995e+09	1.7601e+09	1350900000	2.1202e+09	1.6192e+09	1416200000	1.0393e+09	1136700000	1118200000	#N/A	#N/A
1549		WP_144801967.1	JM81_RS07670	-	sulfatase	43335000	87616000	91964000	62760000	73454000	68538000	110160000	53958000	81294000	103510000	87247000	111690000	S1_11	#N/A
1550		WP_144801970.1	JM81_RS18600	-	hypothetical protein	#N/A	#N/A	#N/A	#N/A	#N/A	#N/A	#N/A	#N/A	#N/A	#N/A	#N/A	#N/A	#N/A	#N/A
1551		WP_144801972.1	JM81_RS07680	-	methyltransferase domain-containing protein	0	0	0	0	0	0	0	0	0	0	0	0	#N/A	#N/A
1552		WP_144801975.1	JM81_RS07685	-	DUF2071 domain-containing protein	#N/A	#N/A	#N/A	#N/A	#N/A	#N/A	#N/A	#N/A	#N/A	#N/A	#N/A	#N/A	#N/A	#N/A
1553		WP_261374996.1	JM81_RS07690	-	DoxX-like family protein	#N/A	#N/A	#N/A	#N/A	#N/A	#N/A	#N/A	#N/A	#N/A	#N/A	#N/A	#N/A	#N/A	#N/A
1554		WP_186435546.1	JM81_RS07695	-	CocE/NonD family hydrolase	193270000	342190000	369490000	305950000	416400000	344750000	458000000	315870000	367120000	470120000	451330000	586120000	#N/A	#N/A
1555		WP_144801978.1	JM81_RS07700	-	hypothetical protein	0	0	0	0	0	0	0	0	0	0	0	0	#N/A	#N/A
1556		WP_144801981.1	JM81_RS07705	-	methionine adenosyltransferase	243940000	450870000	434190000	593030000	477970000	458480000	866590000	554650000	677320000	707080000	616280000	742880000	#N/A	#N/A
1557		WP_144801983.1	JM81_RS07710	-	TonB-dependent receptor	0	0	0	0	0	0	0	0	0	0	0	0	#N/A	#N/A
1558		WP_144801986.1	JM81_RS07715	-	GLPGLI family protein	0	30239000	35296000	0	42008000	29596000	60611000	56690000	0	51746000	43717000	0	#N/A	#N/A
1559		WP_089262448.1	JM81_RS07720	+	deoxynucleoside kinase	153730000	275590000	338940000	280550000	286250000	229170000	449700000	243840000	428500000	412340000	482240000	389350000	#N/A	#N/A
1560		WP_144801988.1	JM81_RS07725	+	aminodeoxychorismate synthase component I	20661000	40703000	37606000	28309000	29454000	20287000	31178000	31214000	25464000	31936000	39246000	27500000	#N/A	#N/A
1561		WP_144801991.1	JM81_RS07730	+	aminotransferase class IV	0	0	0	0	0	0	0	0	0	0	0	0	#N/A	#N/A
1562		WP_089262455.1	JM81_RS07735	-	DUF2183 domain-containing protein	76557000	146070000	160320000	122750000	133940000	81062000	162800000	127390000	155060000	113210000	106020000	139740000	#N/A	#N/A
1563		WP_144801994.1	JM81_RS07740	+	energy transducer TonB	#N/A	#N/A	#N/A	#N/A	#N/A	#N/A	#N/A	#N/A	#N/A	#N/A	#N/A	#N/A	#N/A	#N/A
1564		WP_144801997.1	JM81_RS07745	-	sodium-translocating pyrophosphatase	153280000	198560000	332740000	219530000	138760000	99247000	81057000	47960000	114240000	321280000	142030000	263080000	#N/A	#N/A
1565		WP_089262461.1	JM81_RS07750	-	inorganic diphosphatase	50078000	131470000	193520000	302200000	367820000	285680000	467150000	296840000	417840000	380950000	418750000	639390000	#N/A	#N/A
1566		WP_144802000.1	JM81_RS07755	-	DUF5686 family protein	42466000	63874000	81503000	104950000	143420000	99292000	123890000	125780000	111510000	127170000	142520000	141050000	#N/A	#N/A
1567		WP_089262465.1	JM81_RS07760	-	pyruvate dehydrogenase complex E1 component subunit beta	628310000	2185700000	2380300000	1314600000	1.7441e+09	1.7382e+09	2511300000	1.0506e+09	2323000000	3.1592e+09	1421000000	2.0465e+09	#N/A	#N/A
1568		WP_089262467.1	JM81_RS07765	+	electron transfer flavoprotein subunit beta/FixAfamily protein	1152700000	1.8042e+09	1.699e+09	1083400000	1.0073e+09	959010000	1259400000	994800000	1132300000	1370400000	1091600000	1134200000	#N/A	#N/A
1569		WP_144802003.1	JM81_RS07770	+	electron transfer flavoprotein subunit alpha/FixB family protein	977000000	1316000000	1358600000	669330000	619540000	456540000	1.0135e+09	622080000	531370000	903590000	438020000	700250000	#N/A	#N/A
1570		WP_089262471.1	JM81_RS07775	+	bifunctional nuclease family protein	225790000	307570000	303940000	0	324950000	0	503030000	282760000	300780000	388520000	0	363570000	#N/A	#N/A
1571		WP_261375158.1	JM81_RS07780	+	nucleoside transporter C-terminal domain-containing protein	0	0	0	0	0	0	0	0	0	0	0	0	#N/A	#N/A
1572		WP_144802009.1	JM81_RS07785	+	DUF839 domain-containing protein	#N/A	#N/A	#N/A	#N/A	#N/A	#N/A	#N/A	#N/A	#N/A	#N/A	#N/A	#N/A	#N/A	#N/A
1573		WP_144802012.1	JM81_RS07790	+	thymidylate synthase	30699000	0	53332000	99742000	109830000	81104000	110450000	87775000	103700000	232630000	175540000	204780000	#N/A	#N/A
1574		WP_144802015.1	JM81_RS07795	+	ergothioneine biosynthesis protein EgtB	0	0	0	25914000	0	24410000	34459000	37563000	29326000	31542000	33971000	38745000	#N/A	#N/A
1575		WP_144802018.1	JM81_RS07800	+	L-histidine N(alpha)-methyltransferase	0	0	0	0	0	0	0	0	0	0	0	0	#N/A	#N/A
1576		WP_089263326.1	JM81_RS07805	-	isoamylase early set domain-containing protein	0	0	0	629420000	642630000	386700000	0	305080000	423330000	0	0	0	#N/A	#N/A
1577		WP_144802021.1	JM81_RS07810	-	aminotransferase class V-fold PLP-dependent enzyme	91267000	122750000	137140000	149970000	148570000	87937000	98384000	79664000	103490000	158400000	115520000	138770000	#N/A	#N/A
1578		WP_144802024.1	JM81_RS07815	+	2TM domain-containing protein	0	0	0	0	0	0	0	0	0	0	0	0	#N/A	#N/A
1579		WP_089263320.1	JM81_RS07820	+	dihydrofolate reductase	0	0	0	0	0	0	0	0	0	0	0	0	#N/A	#N/A
1580		WP_144802027.1	JM81_RS07825	-	glutamate racemase	33815000	82991000	69516000	80295000	119140000	80222000	184700000	160500000	163050000	79241000	62616000	78610000	#N/A	#N/A
1581		WP_144802030.1	JM81_RS07830	-	alkaline phosphatase family protein	235400000	350230000	366230000	954790000	751230000	686510000	1120400000	1106300000	1157700000	438500000	452540000	603360000	#N/A	#N/A
1582		WP_089263314.1	JM81_RS07835	+	ABC transporter permease	0	0	0	0	0	0	81677000	72091000	0	0	0	0	#N/A	#N/A
1583		WP_089263312.1	JM81_RS07840	+	ATP-binding cassette domain-containing protein	118590000	143370000	160090000	113860000	97945000	79080000	127030000	124220000	118890000	145450000	160240000	154900000	#N/A	#N/A
1584		WP_089263310.1	JM81_RS07845	-	DUF389 domain-containing protein	177890000	413930000	330470000	189400000	227820000	197250000	236010000	193390000	278090000	219420000	236530000	306920000	#N/A	#N/A
1585		WP_144802033.1	JM81_RS07850	-	mannose-1-phosphate guanylyltransferase	453930000	754600000	878420000	560880000	548900000	467580000	907960000	669780000	649390000	727650000	847860000	721550000	#N/A	#N/A
1586		WP_144802035.1	JM81_RS07855	-	SprT-like domain-containing protein	#N/A	#N/A	#N/A	#N/A	#N/A	#N/A	#N/A	#N/A	#N/A	#N/A	#N/A	#N/A	#N/A	#N/A
1587		WP_144802038.1	JM81_RS07860	-	SDR family oxidoreductase	135230000	177920000	191100000	188380000	198810000	168920000	287980000	210070000	225290000	271070000	284050000	244850000	#N/A	#N/A
1588		WP_144802041.1	JM81_RS07865	-	M28 family peptidase	158490000	254430000	265420000	294200000	280500000	213920000	314040000	241090000	269130000	279040000	248550000	409100000	#N/A	#N/A
1589		WP_144802044.1	JM81_RS07870	-	pyruvate dehydrogenase complex dihydrolipoamide acetyltransferase	1188800000	1.698e+09	1.9263e+09	1.7015e+09	2.0716e+09	1.7838e+09	2.0491e+09	1.7201e+09	1.8276e+09	2167900000	2186100000	2428500000	#N/A	#N/A
1590		WP_089263298.1	JM81_RS07875	-	pyruvate dehydrogenase (acetyl-transferring) E1 component subunit alpha	886600000	1.6513e+09	1.7267e+09	1.8287e+09	2.0628e+09	1.5464e+09	2685500000	1.6705e+09	2.0881e+09	2363500000	2870400000	3.3914e+09	#N/A	#N/A
1591		WP_144802047.1	JM81_RS07880	-	cytidine deaminase	98005000	0	149740000	0	0	0	0	0	185420000	189400000	150470000	202750000	#N/A	#N/A
1592		WP_089263294.1	JM81_RS07885	-	type IX secretion system outer membrane channel protein PorV	775940000	1396100000	1422900000	853950000	1155300000	801280000	1343400000	1.0122e+09	995570000	826690000	922620000	1.0381e+09	#N/A	#N/A
1593		WP_144802050.1	JM81_RS07890	+	gliding motility lipoprotein GldJ	987620000	1.5541e+09	1.8687e+09	1.7218e+09	1.7276e+09	1349500000	2760400000	1.8723e+09	2557500000	2220200000	2.0045e+09	2461400000	#N/A	#N/A
1594		WP_144802052.1	JM81_RS07895	+	UDP-N-acetylmuramoyl-tripeptide--D-alanyl-D- alanine ligase	106300000	148690000	138200000	191560000	247020000	140270000	231810000	224940000	228010000	273400000	242280000	246450000	#N/A	#N/A
1595		WP_144802055.1	JM81_RS07900	-	efflux RND transporter periplasmic adaptor subunit	61739000	115590000	117660000	90252000	91332000	77239000	141500000	123310000	100680000	114080000	152540000	173780000	#N/A	#N/A
1596		WP_144802058.1	JM81_RS07905	-	efflux RND transporter permease subunit	7894900	20957000	21073000	7883200	16691000	6381600	0	0	11729000	28169000	0	0	#N/A	#N/A
1597			JM81_RS07910	-	tRNA-Val	#N/A	#N/A	#N/A	#N/A	#N/A	#N/A	#N/A	#N/A	#N/A	#N/A	#N/A	#N/A	#N/A	#N/A
1598			JM81_RS07915	-	tRNA-Val	#N/A	#N/A	#N/A	#N/A	#N/A	#N/A	#N/A	#N/A	#N/A	#N/A	#N/A	#N/A	#N/A	#N/A
1599		WP_144802061.1	JM81_RS07920	-	bifunctional folylpolyglutamate synthase/dihydrofolate synthase	187960000	168350000	209400000	231670000	211940000	158370000	168830000	167440000	206620000	244080000	304290000	137540000	#N/A	#N/A
1600		WP_144802064.1	JM81_RS07925	-	energy transducer TonB	135400000	0	0	0	0	0	0	0	66247000	0	59822000	63303000	#N/A	#N/A
1601		WP_089263279.1	JM81_RS07930	-	biopolymer transporter ExbD	294400000	379950000	629240000	328890000	325840000	285320000	459180000	411640000	583390000	391560000	0	534210000	#N/A	#N/A
1602		WP_089263277.1	JM81_RS07935	-	MotA/TolQ/ExbB proton channel family protein	674970000	863780000	882650000	549910000	557000000	545870000	766400000	500470000	687250000	628570000	394070000	618980000	#N/A	#N/A
1603		WP_089263275.1	JM81_RS07940	-	sodium:proton antiporter NhaD	0	0	0	0	0	0	0	0	0	0	0	0	#N/A	#N/A
1604		WP_144802066.1	JM81_RS07945	+	acyl-CoA dehydrogenase	670600000	903630000	1196200000	937110000	956080000	784310000	1081600000	726370000	712940000	949260000	874540000	973860000	#N/A	#N/A
1605		WP_144802068.1	JM81_RS07950	+	glutamate synthase large subunit	1137500	9552100	13809000	428710000	447310000	272540000	669610000	464140000	555440000	1.7422e+09	1201000000	1.9122e+09	#N/A	#N/A
1606		WP_144802071.1	JM81_RS07955	+	glutamate synthase subunit beta	5920900	21273000	17268000	424230000	501840000	273680000	1410400000	1088400000	848970000	1.4989e+09	1183600000	1.5691e+09	#N/A	#N/A
1607			JM81_RS07960	-	5S ribosomal RNA	#N/A	#N/A	#N/A	#N/A	#N/A	#N/A	#N/A	#N/A	#N/A	#N/A	#N/A	#N/A	#N/A	#N/A
1608			JM81_RS07965	-	23S ribosomal RNA	#N/A	#N/A	#N/A	#N/A	#N/A	#N/A	#N/A	#N/A	#N/A	#N/A	#N/A	#N/A	#N/A	#N/A
1609			JM81_RS07970	-	tRNA-Ala	#N/A	#N/A	#N/A	#N/A	#N/A	#N/A	#N/A	#N/A	#N/A	#N/A	#N/A	#N/A	#N/A	#N/A
1610			JM81_RS07975	-	tRNA-Ile	#N/A	#N/A	#N/A	#N/A	#N/A	#N/A	#N/A	#N/A	#N/A	#N/A	#N/A	#N/A	#N/A	#N/A
1611			JM81_RS07980	-	16S ribosomal RNA	#N/A	#N/A	#N/A	#N/A	#N/A	#N/A	#N/A	#N/A	#N/A	#N/A	#N/A	#N/A	#N/A	#N/A
1612			JM81_RS07985	-	5S ribosomal RNA	#N/A	#N/A	#N/A	#N/A	#N/A	#N/A	#N/A	#N/A	#N/A	#N/A	#N/A	#N/A	#N/A	#N/A
1613			JM81_RS07990	-	23S ribosomal RNA	#N/A	#N/A	#N/A	#N/A	#N/A	#N/A	#N/A	#N/A	#N/A	#N/A	#N/A	#N/A	#N/A	#N/A
1614			JM81_RS07995	-	tRNA-Ala	#N/A	#N/A	#N/A	#N/A	#N/A	#N/A	#N/A	#N/A	#N/A	#N/A	#N/A	#N/A	#N/A	#N/A
1615			JM81_RS08000	-	tRNA-Ile	#N/A	#N/A	#N/A	#N/A	#N/A	#N/A	#N/A	#N/A	#N/A	#N/A	#N/A	#N/A	#N/A	#N/A
1616			JM81_RS08005	-	16S ribosomal RNA	#N/A	#N/A	#N/A	#N/A	#N/A	#N/A	#N/A	#N/A	#N/A	#N/A	#N/A	#N/A	#N/A	#N/A
1617		WP_144802074.1	JM81_RS08010	-	putative porin	43020000	86278000	192280000	80785000	101890000	83875000	109250000	102730000	94267000	97121000	101570000	112600000	#N/A	#N/A
1618		WP_245838975.1	JM81_RS08015	-	RagB/SusD family nutrient uptake outer membrane protein	6.0284e+09	10347000000	10521000000	10807000000	11701000000	8835200000	9831500000	7.1887e+09	8.1615e+09	6.5454e+09	5.9901e+09	6.5084e+09	#N/A	#N/A
1619		WP_261374997.1	JM81_RS08020	-	SusC/RagA family TonB-linked outer membrane protein	5003900000	9925800000	10506000000	11037000000	12492000000	8726800000	8706700000	6.0229e+09	5735400000	5198500000	6.2989e+09	5.836e+09	#N/A	#N/A
1620		WP_144802077.1	JM81_RS08025	+	ribonuclease HII	0	0	0	0	0	0	0	0	0	0	0	0	#N/A	#N/A
1621		WP_144802080.1	JM81_RS08030	+	ribonuclease HII	28548000	84439000	104760000	67397000	56698000	33979000	52495000	70132000	48133000	75078000	53788000	108580000	#N/A	#N/A
1622		WP_144802083.1	JM81_RS08035	+	DUF3108 domain-containing protein	139690000	172410000	211600000	179200000	220460000	197810000	221230000	159370000	201120000	109390000	159850000	160890000	#N/A	#N/A
1623		WP_144802085.1	JM81_RS08040	-	lipoyl(octanoyl) transferase LipB	0	0	0	0	0	0	0	0	0	0	0	0	#N/A	#N/A
1624		WP_144802088.1	JM81_RS08045	-	hypothetical protein	51427000	66240000	85178000	85234000	92062000	77917000	130730000	109930000	135500000	162550000	116770000	127980000	#N/A	#N/A
1625		WP_074669928.1	JM81_RS08050	-	YqaE/Pmp3 family membrane protein	#N/A	#N/A	#N/A	#N/A	#N/A	#N/A	#N/A	#N/A	#N/A	#N/A	#N/A	#N/A	#N/A	#N/A
1626		WP_186435547.1	JM81_RS08055	+	helix-turn-helix transcriptional regulator	0	0	0	0	0	0	0	0	0	0	0	0	#N/A	#N/A
1627		WP_144802093.1	JM81_RS08060	+	thioredoxin family protein	#N/A	#N/A	#N/A	#N/A	#N/A	#N/A	#N/A	#N/A	#N/A	#N/A	#N/A	#N/A	#N/A	#N/A
1628		WP_144802096.1	JM81_RS08065	+	SGNH/GDSL hydrolase family protein	#N/A	#N/A	#N/A	#N/A	#N/A	#N/A	#N/A	#N/A	#N/A	#N/A	#N/A	#N/A	#N/A	#N/A
1629		WP_144802099.1	JM81_RS08070	+	lysine--tRNA ligase	301100000	411570000	459800000	600680000	536440000	532910000	774470000	544080000	502340000	536150000	603610000	832380000	#N/A	#N/A
1630		WP_144802102.1	JM81_RS08075	+	DASS family sodium-coupled anion symporter	#N/A	#N/A	#N/A	#N/A	#N/A	#N/A	#N/A	#N/A	#N/A	#N/A	#N/A	#N/A	#N/A	#N/A
1631		WP_144802104.1	JM81_RS08080	+	zinc-dependent metalloprotease	306540000	483300000	501840000	710420000	702260000	546840000	1229300000	928610000	1111800000	1.5024e+09	1301400000	1.6763e+09	#N/A	#N/A
1632		WP_179213221.1	JM81_RS18405	+	hypothetical protein	#N/A	#N/A	#N/A	#N/A	#N/A	#N/A	#N/A	#N/A	#N/A	#N/A	#N/A	#N/A	#N/A	#N/A
1633		WP_144802107.1	JM81_RS08085	+	hypothetical protein	0	0	0	0	0	0	0	0	0	0	0	0	#N/A	#N/A
1634		WP_144802110.1	JM81_RS08090	+	DUF2194 domain-containing protein	132220000	235570000	312280000	219770000	254480000	179520000	225710000	170770000	160960000	230520000	217090000	250290000	#N/A	#N/A
1635		WP_144802114.1	JM81_RS08095	-	glutamate-1-semialdehyde 2,1-aminomutase	269780000	507030000	608080000	434180000	509500000	451920000	911000000	570850000	475090000	755480000	715180000	737450000	#N/A	#N/A
1636		WP_261374998.1	JM81_RS08100	-	glucosaminidase domain-containing protein	#N/A	#N/A	#N/A	#N/A	#N/A	#N/A	#N/A	#N/A	#N/A	#N/A	#N/A	#N/A	#N/A	CBM50+GH73
1637		WP_144802120.1	JM81_RS08105	-	pyridoxal-phosphate dependent enzyme	#N/A	#N/A	#N/A	#N/A	#N/A	#N/A	#N/A	#N/A	#N/A	#N/A	#N/A	#N/A	#N/A	#N/A
1638		WP_089262696.1	JM81_RS08110	-	hypothetical protein	#N/A	#N/A	#N/A	#N/A	#N/A	#N/A	#N/A	#N/A	#N/A	#N/A	#N/A	#N/A	#N/A	#N/A
1639		WP_179213220.1	JM81_RS18410	+	DUF5522 domain-containing protein	#N/A	#N/A	#N/A	#N/A	#N/A	#N/A	#N/A	#N/A	#N/A	#N/A	#N/A	#N/A	#N/A	#N/A
1640		WP_089262694.1	JM81_RS08115	+	DUF4136 domain-containing protein	4.1719e+09	7.285e+09	6.699e+09	1194800000	1073800000	1122400000	2552800000	1.836e+09	2456300000	1152300000	931100000	1.0455e+09	#N/A	#N/A
1641		WP_089262738.1	JM81_RS08120	-	Lrp/AsnC family transcriptional regulator	0	37301000	40327000	24172000	30331000	26953000	40043000	0	0	47271000	0	0	#N/A	#N/A
1642		WP_144802123.1	JM81_RS08125	+	aromatic amino acid hydroxylase	0	79768000	73408000	0	0	0	0	0	0	0	0	0	#N/A	#N/A
1643		WP_089262689.1	JM81_RS08130	-	DUF4230 domain-containing protein	0	0	0	0	0	0	0	0	0	0	0	0	#N/A	#N/A
1644		WP_144802126.1	JM81_RS08135	-	GSCFA domain-containing protein	0	0	0	0	0	0	0	0	0	0	0	0	#N/A	#N/A
1645		WP_261374999.1	JM81_RS08140	-	tetratricopeptide repeat protein	0	0	0	0	20408000	0	0	0	0	32345000	0	0	#N/A	#N/A
1646		WP_144802129.1	JM81_RS08145	-	alanine--tRNA ligase	173590000	421740000	427910000	372060000	418260000	338490000	371530000	360390000	313400000	220740000	295010000	534750000	#N/A	#N/A
1647		WP_089262683.1	JM81_RS08150	+	M23 family metallopeptidase	46563000	63244000	61610000	36139000	41405000	32439000	0	38255000	37030000	79926000	69776000	74064000	#N/A	#N/A
1648		WP_144802133.1	JM81_RS08155	+	MerR family transcriptional regulator	0	0	76946000	0	0	0	0	0	161460000	121310000	0	105550000	#N/A	#N/A
1649		WP_144802136.1	JM81_RS08160	+	LemA family protein	201510000	355060000	330230000	207160000	229210000	176450000	323860000	297920000	292230000	314720000	274390000	292500000	#N/A	#N/A
1650		WP_144802138.1	JM81_RS08165	+	TPM domain-containing protein	0	0	0	0	0	0	0	0	47768000	0	66241000	0	#N/A	#N/A
1651		WP_089262675.1	JM81_RS08170	+	TPM domain-containing protein	27744000	49387000	53643000	24447000	0	0	0	0	0	0	0	0	#N/A	#N/A
1652		WP_144802141.1	JM81_RS08175	-	ribosome biogenesis GTPase Der	151590000	326760000	305260000	169800000	243160000	128690000	339190000	305320000	247140000	384400000	321560000	351410000	#N/A	#N/A
1653		WP_144802143.1	JM81_RS08180	-	GTPase Era	154990000	215590000	233960000	260870000	263530000	208710000	354280000	301230000	273760000	365440000	412740000	399840000	#N/A	#N/A
1654		WP_144802146.1	JM81_RS08185	-	alanine/glycine:cation symporter family protein	0	0	0	0	0	0	0	0	0	0	0	0	#N/A	#N/A
1655			JM81_RS08190	+	tRNA-Met	#N/A	#N/A	#N/A	#N/A	#N/A	#N/A	#N/A	#N/A	#N/A	#N/A	#N/A	#N/A	#N/A	#N/A
1656		WP_144802148.1	JM81_RS08200	+	P1 family peptidase	0	171910000	142330000	118160000	173330000	160450000	150920000	122540000	104570000	216650000	180050000	151060000	#N/A	#N/A
1657		WP_144802151.1	JM81_RS08205	+	PD40 domain-containing protein	48479000	0	0	46711000	0	0	0	0	0	0	0	0	#N/A	#N/A
1658		WP_144802154.1	JM81_RS08210	+	transglutaminase domain-containing protein	#N/A	#N/A	#N/A	#N/A	#N/A	#N/A	#N/A	#N/A	#N/A	#N/A	#N/A	#N/A	#N/A	#N/A
1659		WP_144802157.1	JM81_RS08215	+	DUF4886 domain-containing protein	0	0	0	0	0	0	0	0	0	0	0	0	#N/A	#N/A
1660		WP_144802159.1	JM81_RS08220	+	hypothetical protein	#N/A	#N/A	#N/A	#N/A	#N/A	#N/A	#N/A	#N/A	#N/A	#N/A	#N/A	#N/A	#N/A	#N/A
1661		WP_144802162.1	JM81_RS08225	-	FUSC family membrane protein	#N/A	#N/A	#N/A	#N/A	#N/A	#N/A	#N/A	#N/A	#N/A	#N/A	#N/A	#N/A	#N/A	#N/A
1662		WP_186435548.1	JM81_RS08230	+	hypothetical protein	0	0	0	0	0	0	0	0	0	0	0	0	#N/A	#N/A
1663		WP_144802167.1	JM81_RS08235	+	hypothetical protein	101840000	138710000	171400000	54791000	0	32096000	301110000	156960000	128120000	93160000	79299000	0	#N/A	#N/A
1664		WP_144802169.1	JM81_RS08240	+	acyl-CoA synthetase	122850000	176380000	218920000	237180000	252710000	155890000	266390000	189470000	194560000	337570000	274010000	345830000	#N/A	#N/A
1665		WP_144802172.1	JM81_RS08245	+	malonate transporter subunit MadL	#N/A	#N/A	#N/A	#N/A	#N/A	#N/A	#N/A	#N/A	#N/A	#N/A	#N/A	#N/A	#N/A	#N/A
1666		WP_144802175.1	JM81_RS08250	+	malonate transporter subunit MadM	#N/A	#N/A	#N/A	#N/A	#N/A	#N/A	#N/A	#N/A	#N/A	#N/A	#N/A	#N/A	#N/A	#N/A
1667		WP_144802177.1	JM81_RS08255	+	OsmC family protein	0	0	0	49723000	0	0	64829000	0	0	0	129700000	0	#N/A	#N/A
1668		WP_144802180.1	JM81_RS08260	+	DUF4287 domain-containing protein	172840000	238490000	250780000	224620000	233840000	143890000	360900000	386150000	407790000	336560000	377800000	339990000	#N/A	#N/A
1669		WP_144802184.1	JM81_RS08265	+	cation diffusion facilitator family transporter	#N/A	#N/A	#N/A	#N/A	#N/A	#N/A	#N/A	#N/A	#N/A	#N/A	#N/A	#N/A	#N/A	#N/A
1670		WP_144802187.1	JM81_RS08270	+	DUF305 domain-containing protein	#N/A	#N/A	#N/A	#N/A	#N/A	#N/A	#N/A	#N/A	#N/A	#N/A	#N/A	#N/A	#N/A	#N/A
1671		WP_144802190.1	JM81_RS08275	-	flavin reductase family protein	103860000	141190000	0	0	0	0	0	0	0	0	0	0	#N/A	#N/A
1672		WP_144802194.1	JM81_RS08280	-	fumarylacetoacetase	29110000	72661000	90961000	0	0	0	64234000	0	31513000	56286000	85620000	37264000	#N/A	#N/A
1673		WP_144802197.1	JM81_RS08285	-	homogentisate 1,2-dioxygenase	201980000	429490000	530180000	93787000	104490000	61455000	169210000	74850000	83741000	160770000	125660000	183500000	#N/A	#N/A
1674		WP_144802200.1	JM81_RS08290	-	4-hydroxyphenylpyruvate dioxygenase	49950000	225690000	129810000	0	32701000	30799000	48813000	40745000	20298000	54695000	75552000	103130000	#N/A	#N/A
1675		WP_144802203.1	JM81_RS08295	-	histidinol-phosphate transaminase	32195000	36674000	0	0	0	0	0	0	0	0	0	0	#N/A	#N/A
1676		WP_144802206.1	JM81_RS08300	+	MarR family transcriptional regulator	14811000	0	0	0	0	0	0	0	0	0	0	0	#N/A	#N/A
1677			JM81_RS08305	+	tRNA-Arg	#N/A	#N/A	#N/A	#N/A	#N/A	#N/A	#N/A	#N/A	#N/A	#N/A	#N/A	#N/A	#N/A	#N/A
1678		WP_143815229.1	JM81_RS08310	-	lmo0937 family membrane protein	#N/A	#N/A	#N/A	#N/A	#N/A	#N/A	#N/A	#N/A	#N/A	#N/A	#N/A	#N/A	#N/A	#N/A
1679		WP_144802209.1	JM81_RS08315	+	hypothetical protein	#N/A	#N/A	#N/A	#N/A	#N/A	#N/A	#N/A	#N/A	#N/A	#N/A	#N/A	#N/A	#N/A	#N/A
1680		WP_261375000.1	JM81_RS08320	+	alpha-amylase family glycosyl hydrolase	#N/A	#N/A	#N/A	#N/A	#N/A	#N/A	#N/A	#N/A	#N/A	#N/A	#N/A	#N/A	#N/A	CBM48+GH13
1681		WP_144802211.1	JM81_RS08325	-	ATP-binding protein	27259000	46098000	44237000	39737000	41685000	33369000	42128000	27034000	37441000	47911000	47483000	81619000	#N/A	#N/A
1682		WP_144802214.1	JM81_RS08330	-	response regulator	36996000	53363000	57487000	44520000	0	0	62961000	45745000	49019000	74244000	58246000	55319000	#N/A	#N/A
1683		WP_144802217.1	JM81_RS08335	-	hypothetical protein	#N/A	#N/A	#N/A	#N/A	#N/A	#N/A	#N/A	#N/A	#N/A	#N/A	#N/A	#N/A	#N/A	#N/A
1684		WP_245838970.1	JM81_RS08340	+	SemiSWEET transporter	#N/A	#N/A	#N/A	#N/A	#N/A	#N/A	#N/A	#N/A	#N/A	#N/A	#N/A	#N/A	#N/A	#N/A
1685		WP_089262597.1	JM81_RS08345	+	DUF421 domain-containing protein	#N/A	#N/A	#N/A	#N/A	#N/A	#N/A	#N/A	#N/A	#N/A	#N/A	#N/A	#N/A	#N/A	#N/A
1686		WP_144802220.1	JM81_RS08350	+	SDR family oxidoreductase	0	0	0	0	0	0	0	0	0	0	0	0	#N/A	#N/A
1687		WP_144802222.1	JM81_RS08355	+	response regulator	#N/A	#N/A	#N/A	#N/A	#N/A	#N/A	#N/A	#N/A	#N/A	#N/A	#N/A	#N/A	#N/A	#N/A
1688		WP_144802225.1	JM81_RS08360	+	response regulator	38483000	0	57132000	63070000	55778000	0	86162000	0	60134000	72428000	86745000	88662000	#N/A	#N/A
1689		WP_144802227.1	JM81_RS08365	+	BLUF domain-containing protein	10130000	0	0	28239000	35436000	22991000	80794000	0	0	78197000	62888000	36544000	#N/A	#N/A
1690		WP_144802229.1	JM81_RS08370	-	AraC family transcriptional regulator	0	0	0	0	0	0	156180000	68413000	57306000	72201000	99300000	82093000	#N/A	#N/A
1691		WP_144802232.1	JM81_RS08375	-	ATP-binding protein	45970000	68412000	88891000	77152000	94644000	70830000	120310000	94798000	91954000	88881000	108080000	103560000	#N/A	#N/A
1692		WP_144802235.1	JM81_RS08380	-	response regulator	34969000	91369000	178780000	214430000	239250000	238540000	388620000	337300000	435500000	341740000	574500000	440280000	#N/A	#N/A
1693		WP_144802238.1	JM81_RS08385	-	AraC family transcriptional regulator	33562000	0	0	0	0	0	0	0	0	0	0	0	#N/A	#N/A
1694		WP_144802241.1	JM81_RS08390	+	ATP-binding protein	0	0	0	0	0	0	0	0	0	0	0	0	#N/A	#N/A
1695		WP_144802244.1	JM81_RS08395	-	PAS domain-containing sensor histidine kinase	132820000	242760000	285400000	263180000	282070000	217460000	266350000	203170000	222130000	362320000	263100000	340470000	#N/A	#N/A
1696		WP_144802247.1	JM81_RS08400	+	MBL fold metallo-hydrolase	#N/A	#N/A	#N/A	#N/A	#N/A	#N/A	#N/A	#N/A	#N/A	#N/A	#N/A	#N/A	#N/A	#N/A
1697		WP_144802250.1	JM81_RS08405	+	RNA polymerase sigma factor RpoD/SigA	0	0	0	0	0	0	0	0	0	0	0	0	#N/A	#N/A
1698		WP_143815227.1	JM81_RS08410	+	hypothetical protein	#N/A	#N/A	#N/A	#N/A	#N/A	#N/A	#N/A	#N/A	#N/A	#N/A	#N/A	#N/A	#N/A	#N/A
1699		WP_089262569.1	JM81_RS08415	+	pyrroline-5-carboxylate reductase	0	0	0	0	0	0	0	0	0	0	0	0	#N/A	#N/A
1700		WP_144802253.1	JM81_RS08420	+	glutamate 5-kinase	#N/A	#N/A	#N/A	#N/A	#N/A	#N/A	#N/A	#N/A	#N/A	#N/A	#N/A	#N/A	#N/A	#N/A
1701		WP_144802256.1	JM81_RS08425	+	glutamate-5-semialdehyde dehydrogenase	#N/A	#N/A	#N/A	#N/A	#N/A	#N/A	#N/A	#N/A	#N/A	#N/A	#N/A	#N/A	#N/A	#N/A
1702		WP_089262563.1	JM81_RS08430	+	putative beta-lysine N-acetyltransferase	#N/A	#N/A	#N/A	#N/A	#N/A	#N/A	#N/A	#N/A	#N/A	#N/A	#N/A	#N/A	#N/A	#N/A
1703		WP_144802259.1	JM81_RS08435	+	NUDIX domain-containing protein	0	0	0	0	0	0	0	0	0	0	0	0	#N/A	#N/A
1704		WP_261375159.1	JM81_RS08440	+	sugar phosphate isomerase/epimerase	179070000	359700000	360810000	71898000	101640000	71684000	311510000	198440000	186350000	415110000	513700000	480650000	#N/A	#N/A
1705		WP_144802265.1	JM81_RS08445	+	carboxylesterase/lipase family protein	155260000	214640000	297270000	79594000	0	34559000	248470000	184100000	194810000	362110000	312640000	530750000	#N/A	#N/A
1706		WP_144802268.1	JM81_RS08450	+	glycoside hydrolase family 3 N-terminal domain-containing protein	131830000	233410000	266290000	82973000	105920000	82245000	230630000	176670000	193690000	273660000	192020000	278570000	#N/A	GH3
1707		WP_144802271.1	JM81_RS08455	+	hypothetical protein	0	0	54553000	130710000	173350000	96066000	157060000	149110000	165610000	0	75142000	104530000	#N/A	#N/A
1708		WP_144802274.1	JM81_RS08460	+	S41 family peptidase	103000000	226160000	220710000	180320000	198860000	174280000	229950000	156570000	188340000	262230000	212210000	243150000	#N/A	#N/A
1709		WP_144802277.1	JM81_RS08465	+	AIPR family protein	170170000	320470000	309020000	51667000	57258000	37967000	948320000	702200000	751230000	276810000	253290000	307540000	#N/A	#N/A
1710		WP_144802279.1	JM81_RS08470	+	hypothetical protein	0	0	0	0	0	0	0	0	0	0	0	0	#N/A	#N/A
1711		WP_144802282.1	JM81_RS08475	+	hypothetical protein	0	0	0	0	0	0	0	0	0	0	0	0	#N/A	#N/A
1712		WP_186435549.1	JM81_RS08480	+	serine hydrolase	103540000	166250000	207880000	49864000	18651000	28670000	107790000	67431000	89112000	88599000	99855000	105250000	#N/A	#N/A
1713		WP_144802288.1	JM81_RS08485	+	GNAT family N-acetyltransferase	0	0	0	0	0	0	0	0	0	0	0	0	#N/A	#N/A
1714		WP_144802290.1	JM81_RS08490	+	hypothetical protein	#N/A	#N/A	#N/A	#N/A	#N/A	#N/A	#N/A	#N/A	#N/A	#N/A	#N/A	#N/A	#N/A	#N/A
1715		WP_144802293.1	JM81_RS08495	+	S41 family peptidase	#N/A	#N/A	#N/A	#N/A	#N/A	#N/A	#N/A	#N/A	#N/A	#N/A	#N/A	#N/A	#N/A	#N/A
1716		WP_144802296.1	JM81_RS08500	+	hypothetical protein	0	0	0	0	35644000	37545000	0	31825000	50925000	57276000	50280000	48311000	#N/A	#N/A
1717		WP_144802298.1	JM81_RS08505	+	HAD family hydrolase	#N/A	#N/A	#N/A	#N/A	#N/A	#N/A	#N/A	#N/A	#N/A	#N/A	#N/A	#N/A	#N/A	#N/A
1718		WP_144802301.1	JM81_RS08510	+	hypothetical protein	#N/A	#N/A	#N/A	#N/A	#N/A	#N/A	#N/A	#N/A	#N/A	#N/A	#N/A	#N/A	#N/A	#N/A
1719		WP_144802303.1	JM81_RS08515	+	hypothetical protein	#N/A	#N/A	#N/A	#N/A	#N/A	#N/A	#N/A	#N/A	#N/A	#N/A	#N/A	#N/A	#N/A	#N/A
1720		WP_144802306.1	JM81_RS08520	+	amidohydrolase family protein	0	0	0	0	0	0	0	0	0	0	0	0	#N/A	#N/A
1721		WP_144802308.1	JM81_RS08530	+	hypothetical protein	0	0	0	0	0	0	0	0	0	0	0	0	#N/A	#N/A
1722		WP_144802311.1	JM81_RS08535	+	DUF418 domain-containing protein	#N/A	#N/A	#N/A	#N/A	#N/A	#N/A	#N/A	#N/A	#N/A	#N/A	#N/A	#N/A	#N/A	#N/A
1723		WP_144802314.1	JM81_RS08540	+	YafY family protein	#N/A	#N/A	#N/A	#N/A	#N/A	#N/A	#N/A	#N/A	#N/A	#N/A	#N/A	#N/A	#N/A	#N/A
1724		WP_144802316.1	JM81_RS08545	+	GyrI-like domain-containing protein	0	0	0	0	0	0	0	0	0	0	0	0	#N/A	#N/A
1725		WP_144802319.1	JM81_RS08550	+	ATP-binding protein	0	0	0	53931000	0	0	0	60453000	80942000	0	0	67609000	#N/A	#N/A
1726		WP_144802321.1	JM81_RS08555	+	hypothetical protein	#N/A	#N/A	#N/A	#N/A	#N/A	#N/A	#N/A	#N/A	#N/A	#N/A	#N/A	#N/A	#N/A	#N/A
1727		WP_186435551.1	JM81_RS18415	+	hypothetical protein	#N/A	#N/A	#N/A	#N/A	#N/A	#N/A	#N/A	#N/A	#N/A	#N/A	#N/A	#N/A	#N/A	#N/A
1728		WP_144802327.1	JM81_RS08565	+	class D beta-lactamase	0	0	0	0	0	0	0	0	0	0	0	0	#N/A	#N/A
1729		WP_144802330.1	JM81_RS08570	+	hypothetical protein	0	56312000	65330000	15923000	0	0	174230000	150350000	151770000	61029000	0	67771000	#N/A	#N/A
1730		WP_144802333.1	JM81_RS08575	+	hypothetical protein	0	0	0	0	0	0	0	0	0	0	0	0	#N/A	#N/A
1731		WP_144802336.1	JM81_RS08580	+	hypothetical protein	40127000	0	50927000	70684000	51170000	33268000	0	0	52173000	0	0	66995000	#N/A	#N/A
1732		WP_144802339.1	JM81_RS08585	+	family 43 glycosylhydrolase	65095000	93384000	108590000	90712000	94944000	87519000	0	80045000	106080000	114030000	139420000	152720000	#N/A	GH43_26
1733		WP_144802342.1	JM81_RS08590	+	DinB family protein	#N/A	#N/A	#N/A	#N/A	#N/A	#N/A	#N/A	#N/A	#N/A	#N/A	#N/A	#N/A	#N/A	#N/A
1734		WP_261375001.1	JM81_RS18605	-	hypothetical protein	#N/A	#N/A	#N/A	#N/A	#N/A	#N/A	#N/A	#N/A	#N/A	#N/A	#N/A	#N/A	#N/A	#N/A
1735		WP_222430298.1	JM81_RS08595	+	DUF2130 domain-containing protein	148220000	195150000	212610000	156180000	130540000	124810000	227120000	152010000	178100000	197910000	197030000	223630000	#N/A	#N/A
1736		WP_144802345.1	JM81_RS08600	+	hypothetical protein	#N/A	#N/A	#N/A	#N/A	#N/A	#N/A	#N/A	#N/A	#N/A	#N/A	#N/A	#N/A	#N/A	#N/A
1737		WP_144802348.1	JM81_RS08605	-	LytTR family DNA-binding domain-containing protein	#N/A	#N/A	#N/A	#N/A	#N/A	#N/A	#N/A	#N/A	#N/A	#N/A	#N/A	#N/A	#N/A	#N/A
1738		WP_144802351.1	JM81_RS08610	-	histidine kinase	0	0	0	0	0	0	0	0	0	0	0	0	#N/A	#N/A
1739		WP_144802353.1	JM81_RS08615	-	hypothetical protein	#N/A	#N/A	#N/A	#N/A	#N/A	#N/A	#N/A	#N/A	#N/A	#N/A	#N/A	#N/A	#N/A	#N/A
1740		WP_144802356.1	JM81_RS08620	-	glycosyl hydrolase	#N/A	#N/A	#N/A	#N/A	#N/A	#N/A	#N/A	#N/A	#N/A	#N/A	#N/A	#N/A	#N/A	GH113
1741		WP_144802359.1	JM81_RS08625	+	head GIN domain-containing protein	69071000	103000000	131740000	126620000	127970000	84579000	0	118020000	119710000	126310000	111780000	136340000	#N/A	#N/A
1742		WP_089260645.1	JM81_RS08630	-	CPXCG motif-containing cysteine-rich protein	#N/A	#N/A	#N/A	#N/A	#N/A	#N/A	#N/A	#N/A	#N/A	#N/A	#N/A	#N/A	#N/A	#N/A
1743		WP_144802361.1	JM81_RS08635	-	hypothetical protein	56891000	79592000	97324000	90467000	92491000	65165000	144050000	123820000	155290000	160040000	161470000	241060000	#N/A	#N/A
1744		WP_144802364.1	JM81_RS08640	-	TolC family protein	67544000	101810000	116140000	143390000	165440000	122460000	322330000	293000000	293430000	260390000	330400000	448260000	#N/A	#N/A
1745		WP_144802367.1	JM81_RS08645	-	efflux RND transporter permease subunit	14301000	48727000	50262000	25025000	50753000	42814000	46128000	62202000	50083000	134700000	61034000	112870000	#N/A	#N/A
1746		WP_089260648.1	JM81_RS08650	-	HlyD family efflux transporter periplasmic adaptor subunit	106200000	199300000	117780000	217590000	272380000	179440000	618280000	366060000	379940000	669900000	401300000	592490000	#N/A	#N/A
1747		WP_144802370.1	JM81_RS08655	-	hypothetical protein	107710000	213300000	338380000	0	0	0	111350000	74626000	66138000	246160000	371470000	381590000	#N/A	#N/A
1748		WP_144802373.1	JM81_RS08660	-	leucine-rich repeat domain-containing protein	0	0	0	0	0	0	0	0	0	0	0	0	#N/A	#N/A
1749		WP_144802377.1	JM81_RS08665	-	ABC-F family ATP-binding cassette domain-containing protein	54790000	31125000	78763000	117130000	110640000	102980000	179780000	151810000	97160000	222350000	170750000	222590000	#N/A	#N/A
1750		WP_089261234.1	JM81_RS08670	+	DUF983 domain-containing protein	#N/A	#N/A	#N/A	#N/A	#N/A	#N/A	#N/A	#N/A	#N/A	#N/A	#N/A	#N/A	#N/A	#N/A
1751		WP_144802380.1	JM81_RS08675	-	FAD-binding oxidoreductase	0	0	0	0	0	0	0	0	0	0	0	0	#N/A	#N/A
1752		WP_144802383.1	JM81_RS08680	-	gliding motility protein GldN	327450000	666830000	694590000	795030000	813670000	596950000	1199500000	908200000	1.0257e+09	853320000	779770000	1.0637e+09	#N/A	#N/A
1753		WP_144802385.1	JM81_RS08685	-	gliding motility protein GldM	1150300000	2.0468e+09	2.1033e+09	1.8941e+09	1.9545e+09	1.574e+09	2355100000	2151600000	2437300000	3.8597e+09	3.5158e+09	3.9618e+09	#N/A	#N/A
1754		WP_089260655.1	JM81_RS08690	-	gliding motility protein GldL	957370000	1218200000	1.7102e+09	1216100000	1189000000	1221600000	1.726e+09	1437400000	2266800000	2193500000	1.6857e+09	2.0504e+09	#N/A	#N/A
1755		WP_089260656.1	JM81_RS08695	-	gliding motility lipoprotein GldK	695000000	1301900000	964350000	1.5411e+09	1347100000	990670000	2208600000	1.516e+09	1.7058e+09	1.8656e+09	1167300000	1.5178e+09	#N/A	#N/A
1756		WP_144802388.1	JM81_RS08700	-	formimidoylglutamase	204270000	380610000	418650000	302030000	360720000	293160000	480030000	345820000	346120000	492630000	482240000	494060000	#N/A	#N/A
1757		WP_144802391.1	JM81_RS08705	-	type I DNA topoisomerase	288060000	515770000	690660000	694610000	796470000	404840000	793500000	628810000	726810000	918210000	854170000	716810000	#N/A	#N/A
1758		WP_144802393.1	JM81_RS08710	-	hypothetical protein	0	0	0	69175000	84445000	59741000	159760000	145860000	168850000	64962000	64285000	77978000	#N/A	#N/A
1759		WP_144802396.1	JM81_RS08715	-	hypothetical protein	#N/A	#N/A	#N/A	#N/A	#N/A	#N/A	#N/A	#N/A	#N/A	#N/A	#N/A	#N/A	#N/A	#N/A
1760		WP_144802398.1	JM81_RS08720	+	tRNA (N6-isopentenyl adenosine(37)-C2)-methylthiotransferase MiaB	0	0	0	0	0	0	0	0	0	251790000	239220000	0	#N/A	#N/A
1761		WP_144802400.1	JM81_RS08725	+	sigma-54 dependent transcriptional regulator	65308000	144720000	112710000	104170000	99030000	88631000	162680000	134440000	119560000	165050000	179430000	167940000	#N/A	#N/A
1762		WP_144802402.1	JM81_RS08730	+	LptE family protein	62205000	72351000	78385000	65258000	56445000	45389000	87811000	66201000	105720000	89095000	88806000	107800000	#N/A	#N/A
1763		WP_144802405.1	JM81_RS08735	+	hypothetical protein	0	40868000	0	0	0	0	0	0	0	0	45647000	0	#N/A	#N/A
1764		WP_089260664.1	JM81_RS08740	+	preprotein translocase subunit SecG	0	144640000	146240000	166860000	198680000	82458000	124960000	136280000	174990000	214580000	192660000	153510000	#N/A	#N/A
1765		WP_089260665.1	JM81_RS08745	+	co-chaperone GroES	385820000	751530000	828090000	403780000	379160000	296380000	982840000	246540000	340080000	1.0647e+09	923610000	1.6298e+09	#N/A	#N/A
1766		WP_089260666.1	JM81_RS08750	+	chaperonin GroEL	3.4418e+09	5334200000	5525200000	6.4979e+09	6.8445e+09	6.0484e+09	8.3647e+09	6.1275e+09	6.8988e+09	9012800000	7.3884e+09	8.1413e+09	#N/A	#N/A
1767		WP_186435552.1	JM81_RS18420	+	hypothetical protein	#N/A	#N/A	#N/A	#N/A	#N/A	#N/A	#N/A	#N/A	#N/A	#N/A	#N/A	#N/A	#N/A	#N/A
1768		WP_144802408.1	JM81_RS08760	-	heavy-metal-associated domain-containing protein	0	0	0	0	0	0	0	0	0	60742000	0	80898000	#N/A	#N/A
1769		WP_144802410.1	JM81_RS08765	-	TonB-dependent receptor	31996000	81703000	66383000	24100000	0	25281000	179040000	105690000	77466000	125350000	124610000	96079000	#N/A	#N/A
1770		WP_144802413.1	JM81_RS08770	-	heavy metal translocating P-type ATPase	18760000	60054000	71366000	28661000	30233000	15030000	49896000	47829000	35336000	61484000	34534000	96900000	#N/A	#N/A
1771		WP_144802415.1	JM81_RS08775	-	NHL repeat-containing protein	60652000	118840000	110430000	59152000	60404000	0	268840000	174400000	200530000	142560000	116310000	153540000	#N/A	#N/A
1772		WP_144802418.1	JM81_RS08780	-	heavy-metal-associated domain-containing protein	0	0	0	0	0	0	0	0	0	0	0	0	#N/A	#N/A
1773		WP_144802420.1	JM81_RS08785	-	hypothetical protein	163110000	139390000	0	0	0	0	0	190380000	153250000	0	115740000	0	#N/A	#N/A
1774		WP_261375002.1	JM81_RS08790	-	hypothetical protein	#N/A	#N/A	#N/A	#N/A	#N/A	#N/A	#N/A	#N/A	#N/A	#N/A	#N/A	#N/A	#N/A	#N/A
1775		WP_144802423.1	JM81_RS08795	+	hypothetical protein	388690000	716770000	700460000	133990000	169450000	148200000	290490000	235580000	201290000	359930000	281170000	369820000	#N/A	#N/A
1776		WP_089260673.1	JM81_RS08800	+	GAF domain-containing protein	246240000	380310000	386130000	326580000	301450000	286900000	536730000	459380000	334350000	490230000	509080000	339100000	#N/A	#N/A
1777		WP_144802426.1	JM81_RS08805	+	bifunctional phosphoribosylaminoimidazolecarboxamide formyltransferase/IMP cyclohydrolase	843330000	1240900000	1.5479e+09	2212200000	1.7895e+09	1.5446e+09	2410800000	2.1205e+09	2220400000	3.1608e+09	2272200000	2.1291e+09	#N/A	#N/A
1778		WP_027066022.1	JM81_RS08810	+	rod shape-determining protein	256120000	413280000	438350000	449640000	410940000	327310000	532320000	335640000	393650000	550710000	435880000	572650000	#N/A	#N/A
1779		WP_089260675.1	JM81_RS08815	+	rod shape-determining protein MreC	0	0	0	0	0	0	0	0	0	0	0	0	#N/A	#N/A
1780		WP_144802429.1	JM81_RS08820	+	rod shape-determining protein MreD	#N/A	#N/A	#N/A	#N/A	#N/A	#N/A	#N/A	#N/A	#N/A	#N/A	#N/A	#N/A	#N/A	#N/A
1781		WP_089260677.1	JM81_RS08825	+	penicillin-binding protein 2	0	0	0	34138000	0	37715000	0	67345000	57884000	0	61360000	71447000	#N/A	#N/A
1782		WP_089260678.1	JM81_RS08830	+	rod shape-determining protein RodA	0	0	0	0	0	0	0	0	0	0	0	0	#N/A	#N/A
1783		WP_144802431.1	JM81_RS08835	-	DNA/RNA non-specific endonuclease	#N/A	#N/A	#N/A	#N/A	#N/A	#N/A	#N/A	#N/A	#N/A	#N/A	#N/A	#N/A	#N/A	#N/A
1784		WP_089261238.1	JM81_RS08840	+	peptide-methionine (R)-S-oxide reductase MsrB	62135000	0	0	0	83081000	0	0	0	0	0	0	55760000	#N/A	#N/A
1785		WP_144802432.1	JM81_RS08845	+	peptide-methionine (S)-S-oxide reductase MsrA	53670000	98935000	118210000	87826000	101700000	0	99573000	86999000	122650000	123170000	106280000	151210000	#N/A	#N/A
1786		WP_144802434.1	JM81_RS08850	+	DoxX family protein	#N/A	#N/A	#N/A	#N/A	#N/A	#N/A	#N/A	#N/A	#N/A	#N/A	#N/A	#N/A	#N/A	#N/A
1787		WP_144802436.1	JM81_RS08855	-	carboxy terminal-processing peptidase	85782000	159470000	177530000	239640000	282720000	214830000	497800000	397430000	455050000	429690000	354560000	549290000	#N/A	#N/A
1788		WP_144802437.1	JM81_RS08860	+	5'/3'-nucleotidase SurE	62545000	154020000	161360000	128450000	125240000	95331000	185480000	148950000	140120000	174800000	165820000	177740000	#N/A	#N/A
1789		WP_089260683.1	JM81_RS08865	+	hypothetical protein	#N/A	#N/A	#N/A	#N/A	#N/A	#N/A	#N/A	#N/A	#N/A	#N/A	#N/A	#N/A	#N/A	#N/A
1790		WP_144802439.1	JM81_RS08870	+	lipid-A-disaccharide synthase	25861000	0	68474000	51842000	64730000	43846000	56798000	59956000	56527000	73125000	55702000	53272000	#N/A	GT19
1791		WP_144802440.1	JM81_RS08875	+	C40 family peptidase	#N/A	#N/A	#N/A	#N/A	#N/A	#N/A	#N/A	#N/A	#N/A	#N/A	#N/A	#N/A	#N/A	#N/A
1792		WP_144802441.1	JM81_RS08880	+	ComEC/Rec2 family competence protein	#N/A	#N/A	#N/A	#N/A	#N/A	#N/A	#N/A	#N/A	#N/A	#N/A	#N/A	#N/A	#N/A	#N/A
1793		WP_144802442.1	JM81_RS08885	-	oligopeptide:H+ symporter	0	0	0	0	0	0	0	0	16897000	0	0	0	#N/A	#N/A
1794		WP_144802443.1	JM81_RS08890	-	S9 family peptidase	243090000	426740000	490220000	518880000	670240000	455830000	510770000	425800000	534830000	586220000	739470000	762820000	#N/A	#N/A
1795		WP_144802444.1	JM81_RS08895	+	hydroxymethylglutaryl-CoA reductase, degradative	71518000	133120000	161890000	78343000	107660000	84390000	109730000	63293000	110150000	120250000	125340000	130600000	#N/A	#N/A
1796		WP_144802446.1	JM81_RS08900	+	GYDIA family GHMP kinase	44460000	76593000	71156000	51709000	51253000	43772000	76229000	80901000	73796000	79901000	69179000	72080000	#N/A	#N/A
1797		WP_144802448.1	JM81_RS08905	-	peptidylprolyl isomerase	669690000	1247900000	1373000000	1316100000	1.5634e+09	1362700000	1.7666e+09	1372700000	1387200000	1.8738e+09	1.5516e+09	1.9117e+09	#N/A	#N/A
1798		WP_089260691.1	JM81_RS08910	-	hemolysin family protein	0	0	0	0	0	0	0	0	0	0	0	0	#N/A	#N/A
1799		WP_089260692.1	JM81_RS08915	-	hypothetical protein	#N/A	#N/A	#N/A	#N/A	#N/A	#N/A	#N/A	#N/A	#N/A	#N/A	#N/A	#N/A	#N/A	#N/A
1800		WP_144802451.1	JM81_RS08920	-	LPS export ABC transporter periplasmic protein LptC	64888000	108270000	116570000	77077000	86200000	51701000	115710000	96993000	91123000	112760000	82189000	94444000	#N/A	#N/A
1801		WP_186435553.1	JM81_RS08925	-	hypothetical protein	1.4965e+09	2260400000	2577100000	2178400000	1.9194e+09	1.7102e+09	2707200000	1.9498e+09	2294200000	2630500000	2.1465e+09	2564200000	#N/A	#N/A
1802		WP_144802454.1	JM81_RS08930	-	hypothetical protein	170670000	249740000	285870000	323150000	326490000	237060000	431820000	300660000	290760000	318630000	417410000	474850000	#N/A	#N/A
1803		WP_144802456.1	JM81_RS08935	-	type III pantothenate kinase	51662000	50183000	79682000	58003000	65973000	47248000	81297000	66656000	62323000	87980000	101020000	98584000	#N/A	#N/A
1804			JM81_RS08940	+	tRNA-Phe	#N/A	#N/A	#N/A	#N/A	#N/A	#N/A	#N/A	#N/A	#N/A	#N/A	#N/A	#N/A	#N/A	#N/A
1805		WP_261375003.1	JM81_RS08945	-	glycoside hydrolase family 32 protein	46765000	104430000	117330000	89508000	100120000	92700000	107440000	89796000	103690000	138520000	126890000	176040000	#N/A	GH32
1806		WP_261375004.1	JM81_RS08950	+	rhodanese-like domain-containing protein	0	0	0	0	0	0	0	0	0	0	0	0	#N/A	#N/A
1807		WP_245838933.1	JM81_RS08955	+	TIGR04282 family arsenosugar biosynthesis glycosyltransferase	20942000	37856000	48780000	30542000	33075000	34481000	105870000	86495000	102530000	209530000	140960000	178670000	#N/A	#N/A
1808		WP_089260698.1	JM81_RS08960	+	purine-nucleoside phosphorylase	322060000	402730000	526640000	335490000	376000000	358280000	922760000	569180000	502250000	679180000	762690000	740930000	#N/A	#N/A
1809		WP_089260699.1	JM81_RS08965	+	TIGR04283 family arsenosugar biosynthesis glycosyltransferase	#N/A	#N/A	#N/A	#N/A	#N/A	#N/A	#N/A	#N/A	#N/A	#N/A	#N/A	#N/A	#N/A	GT2
1810		WP_144805611.1	JM81_RS08970	-	N-acetylmuramoyl-L-alanine amidase	#N/A	#N/A	#N/A	#N/A	#N/A	#N/A	#N/A	#N/A	#N/A	#N/A	#N/A	#N/A	#N/A	#N/A
1811		WP_144802463.1	JM81_RS08975	-	glycoside hydrolase	0	0	0	0	0	0	0	0	0	0	0	0	#N/A	GH113
1812		WP_144802466.1	JM81_RS08980	-	DUF547 domain-containing protein	19096000	29181000	41636000	37680000	93973000	74261000	0	0	62288000	0	41809000	50930000	#N/A	#N/A
1813		WP_144802469.1	JM81_RS08985	+	FAD/NAD(P)-binding oxidoreductase	25172000	43860000	48707000	24174000	28851000	16547000	45141000	50716000	46115000	0	40000000	0	#N/A	#N/A
1814		WP_144802472.1	JM81_RS08990	+	4Fe-4S binding protein	#N/A	#N/A	#N/A	#N/A	#N/A	#N/A	#N/A	#N/A	#N/A	#N/A	#N/A	#N/A	#N/A	#N/A
1815		WP_144802475.1	JM81_RS08995	+	family 78 glycoside hydrolase catalytic domain	9611500	32171000	32467000	21690000	36629000	18025000	39736000	30978000	26850000	49087000	36477000	39771000	#N/A	CBM67+GH78
1816		WP_144802478.1	JM81_RS09000	+	hypothetical protein	0	0	0	0	0	0	0	0	0	0	0	0	#N/A	#N/A
1817		WP_089260706.1	JM81_RS09005	+	glycosyltransferase family 2 protein	0	68441000	92684000	0	52448000	52061000	74633000	64774000	0	78115000	0	77975000	#N/A	GT2
1818		WP_144802480.1	JM81_RS09010	+	glycosyltransferase family 2 protein	50399000	102660000	160980000	0	0	39038000	0	0	0	0	0	0	#N/A	GT2
1819		WP_144802483.1	JM81_RS09015	-	tyrosine-type recombinase/integrase	#N/A	#N/A	#N/A	#N/A	#N/A	#N/A	#N/A	#N/A	#N/A	#N/A	#N/A	#N/A	#N/A	#N/A
1820		WP_144802486.1	JM81_RS09020	+	hypothetical protein	#N/A	#N/A	#N/A	#N/A	#N/A	#N/A	#N/A	#N/A	#N/A	#N/A	#N/A	#N/A	#N/A	#N/A
1821		WP_144802488.1	JM81_RS09025	+	hypothetical protein	0	0	0	0	0	0	0	0	0	0	0	0	#N/A	#N/A
1822		WP_144802491.1	JM81_RS09030	+	AAA family ATPase	#N/A	#N/A	#N/A	#N/A	#N/A	#N/A	#N/A	#N/A	#N/A	#N/A	#N/A	#N/A	#N/A	#N/A
1823		WP_144802494.1	JM81_RS09035	+	hypothetical protein	#N/A	#N/A	#N/A	#N/A	#N/A	#N/A	#N/A	#N/A	#N/A	#N/A	#N/A	#N/A	#N/A	#N/A
1824		WP_144802497.1	JM81_RS09040	-	IS110 family transposase	#N/A	#N/A	#N/A	#N/A	#N/A	#N/A	#N/A	#N/A	#N/A	#N/A	#N/A	#N/A	#N/A	#N/A
1825		WP_144802499.1	JM81_RS09045	+	hypothetical protein	#N/A	#N/A	#N/A	#N/A	#N/A	#N/A	#N/A	#N/A	#N/A	#N/A	#N/A	#N/A	#N/A	#N/A
1826		WP_144802502.1	JM81_RS09050	+	leucine-rich repeat domain-containing protein	0	0	0	0	0	0	0	0	0	0	0	0	#N/A	#N/A
1827		WP_144802505.1	JM81_RS09055	+	hypothetical protein	#N/A	#N/A	#N/A	#N/A	#N/A	#N/A	#N/A	#N/A	#N/A	#N/A	#N/A	#N/A	#N/A	#N/A
1828		WP_144802508.1	JM81_RS09060	+	alpha/beta hydrolase-fold protein	44295000	77649000	79368000	48085000	58292000	45033000	97316000	77890000	49225000	128470000	101900000	104990000	#N/A	#N/A
1829		WP_144802511.1	JM81_RS09065	+	hypothetical protein	#N/A	#N/A	#N/A	#N/A	#N/A	#N/A	#N/A	#N/A	#N/A	#N/A	#N/A	#N/A	#N/A	#N/A
1830		WP_144802514.1	JM81_RS09070	+	hypothetical protein	0	0	0	0	0	0	0	0	0	0	0	0	#N/A	#N/A
1831		WP_144802517.1	JM81_RS09075	+	hypothetical protein	#N/A	#N/A	#N/A	#N/A	#N/A	#N/A	#N/A	#N/A	#N/A	#N/A	#N/A	#N/A	#N/A	#N/A
1832		WP_144802519.1	JM81_RS09080	+	SRPBCC family protein	0	0	0	0	0	0	0	0	0	0	0	0	#N/A	#N/A
1833		WP_144802521.1	JM81_RS09085	+	hypothetical protein	#N/A	#N/A	#N/A	#N/A	#N/A	#N/A	#N/A	#N/A	#N/A	#N/A	#N/A	#N/A	#N/A	#N/A
1834		WP_144802524.1	JM81_RS09090	-	PD40 domain-containing protein	0	0	0	0	0	0	0	0	0	0	0	0	#N/A	#N/A
1835		WP_144802527.1	JM81_RS09095	+	hypothetical protein	#N/A	#N/A	#N/A	#N/A	#N/A	#N/A	#N/A	#N/A	#N/A	#N/A	#N/A	#N/A	#N/A	#N/A
1836		WP_144802531.1	JM81_RS09100	+	serine hydrolase domain-containing protein	0	0	0	39236000	47413000	32599000	51855000	36616000	44343000	63094000	49983000	56231000	#N/A	#N/A
1837		WP_144802497.1	JM81_RS09105	-	IS110 family transposase	#N/A	#N/A	#N/A	#N/A	#N/A	#N/A	#N/A	#N/A	#N/A	#N/A	#N/A	#N/A	#N/A	#N/A
1838		WP_144802533.1	JM81_RS09110	+	hypothetical protein	0	0	0	0	0	0	0	0	0	0	0	0	#N/A	#N/A
1839		WP_144802536.1	JM81_RS09115	+	GNAT family N-acetyltransferase	0	0	0	28000000	20068000	0	67359000	44528000	40142000	95588000	65423000	68436000	#N/A	#N/A
1840		WP_144802538.1	JM81_RS09120	+	hypothetical protein	#N/A	#N/A	#N/A	#N/A	#N/A	#N/A	#N/A	#N/A	#N/A	#N/A	#N/A	#N/A	#N/A	#N/A
1841		WP_144802541.1	JM81_RS09125	+	alpha/beta hydrolase-fold protein	#N/A	#N/A	#N/A	#N/A	#N/A	#N/A	#N/A	#N/A	#N/A	#N/A	#N/A	#N/A	#N/A	#N/A
1842		WP_144802488.1	JM81_RS09130	+	hypothetical protein	0	0	0	0	0	0	0	0	0	0	0	0	#N/A	#N/A
1843		WP_144802544.1	JM81_RS09135	+	elongation factor Tu	#N/A	#N/A	#N/A	#N/A	#N/A	#N/A	#N/A	#N/A	#N/A	#N/A	#N/A	#N/A	#N/A	#N/A
1844		WP_144802547.1	JM81_RS09140	+	LytTR family DNA-binding domain-containing protein	#N/A	#N/A	#N/A	#N/A	#N/A	#N/A	#N/A	#N/A	#N/A	#N/A	#N/A	#N/A	#N/A	#N/A
1845		WP_186435554.1	JM81_RS09145	+	CPBP family intramembrane metalloprotease	#N/A	#N/A	#N/A	#N/A	#N/A	#N/A	#N/A	#N/A	#N/A	#N/A	#N/A	#N/A	#N/A	#N/A
1846		WP_144802491.1	JM81_RS09150	+	AAA family ATPase	#N/A	#N/A	#N/A	#N/A	#N/A	#N/A	#N/A	#N/A	#N/A	#N/A	#N/A	#N/A	#N/A	#N/A
1847		WP_186435555.1	JM81_RS09155	+	Crp/Fnr family transcriptional regulator	#N/A	#N/A	#N/A	#N/A	#N/A	#N/A	#N/A	#N/A	#N/A	#N/A	#N/A	#N/A	#N/A	#N/A
1848		WP_144802552.1	JM81_RS09160	+	SDR family NAD(P)-dependent oxidoreductase	#N/A	#N/A	#N/A	#N/A	#N/A	#N/A	#N/A	#N/A	#N/A	#N/A	#N/A	#N/A	#N/A	#N/A
1849		WP_144802555.1	JM81_RS09165	+	hypothetical protein	#N/A	#N/A	#N/A	#N/A	#N/A	#N/A	#N/A	#N/A	#N/A	#N/A	#N/A	#N/A	#N/A	#N/A
1850		WP_144802558.1	JM81_RS09170	+	helix-turn-helix domain-containing protein	#N/A	#N/A	#N/A	#N/A	#N/A	#N/A	#N/A	#N/A	#N/A	#N/A	#N/A	#N/A	#N/A	#N/A
1851		WP_222430299.1	JM81_RS09175	+	hypothetical protein	#N/A	#N/A	#N/A	#N/A	#N/A	#N/A	#N/A	#N/A	#N/A	#N/A	#N/A	#N/A	#N/A	#N/A
1852		WP_144802560.1	JM81_RS09180	+	hypothetical protein	0	0	0	0	0	0	0	0	0	0	0	0	#N/A	#N/A
1853		WP_144802563.1	JM81_RS09185	+	hypothetical protein	#N/A	#N/A	#N/A	#N/A	#N/A	#N/A	#N/A	#N/A	#N/A	#N/A	#N/A	#N/A	#N/A	#N/A
1854		WP_144802566.1	JM81_RS09190	+	epoxide hydrolase	0	0	0	0	0	0	0	0	0	0	0	0	#N/A	#N/A
1855		WP_144802569.1	JM81_RS09195	+	DUF2200 domain-containing protein	116230000	153160000	177570000	97157000	145720000	108510000	208780000	185490000	164350000	226590000	201610000	190380000	#N/A	#N/A
1856		WP_144802572.1	JM81_RS09200	+	GNAT family N-acetyltransferase	0	0	0	0	0	16185000	38070000	0	0	0	0	0	#N/A	#N/A
1857		WP_144802575.1	JM81_RS09205	+	hypothetical protein	0	0	0	0	0	0	0	0	0	0	0	44831000	#N/A	#N/A
1858		WP_186435556.1	JM81_RS09210	+	DsrE family protein	95759000	115710000	156200000	155640000	102240000	91795000	0	0	101890000	230090000	129100000	190920000	#N/A	#N/A
1859		WP_144802580.1	JM81_RS09215	+	type I methionyl aminopeptidase	#N/A	#N/A	#N/A	#N/A	#N/A	#N/A	#N/A	#N/A	#N/A	#N/A	#N/A	#N/A	#N/A	#N/A
1860		WP_089260748.1	JM81_RS09220	-	transcriptional repressor	#N/A	#N/A	#N/A	#N/A	#N/A	#N/A	#N/A	#N/A	#N/A	#N/A	#N/A	#N/A	#N/A	#N/A
1861		WP_261375005.1	JM81_RS09225	+	NAD(P)/FAD-dependent oxidoreductase	#N/A	#N/A	#N/A	#N/A	#N/A	#N/A	#N/A	#N/A	#N/A	#N/A	#N/A	#N/A	#N/A	#N/A
1862		WP_186435557.1	JM81_RS09230	+	hypothetical protein	#N/A	#N/A	#N/A	#N/A	#N/A	#N/A	#N/A	#N/A	#N/A	#N/A	#N/A	#N/A	#N/A	#N/A
1863		WP_144802587.1	JM81_RS09235	+	class I SAM-dependent methyltransferase	#N/A	#N/A	#N/A	#N/A	#N/A	#N/A	#N/A	#N/A	#N/A	#N/A	#N/A	#N/A	#N/A	#N/A
1864		WP_144802590.1	JM81_RS09240	+	Crp/Fnr family transcriptional regulator	0	0	19843000	0	0	11674000	23183000	25695000	26675000	26335000	27178000	0	#N/A	#N/A
1865		WP_144802593.1	JM81_RS09245	+	MBL fold metallo-hydrolase	0	0	0	0	0	0	0	0	0	0	0	0	#N/A	#N/A
1866		WP_089261244.1	JM81_RS09250	+	nuclear transport factor 2 family protein	0	0	0	0	0	0	0	0	0	0	0	0	#N/A	#N/A
1867		WP_144802596.1	JM81_RS09255	-	helix-turn-helix domain-containing protein	0	0	0	0	17684000	0	0	0	0	0	0	0	#N/A	#N/A
1868		WP_144802599.1	JM81_RS09260	+	alpha/beta hydrolase	0	0	0	0	0	0	0	0	0	0	0	0	#N/A	#N/A
1869		WP_144802602.1	JM81_RS09265	+	DUF1684 domain-containing protein	0	0	0	0	0	0	0	0	0	0	0	0	#N/A	#N/A
1870		WP_261375006.1	JM81_RS09270	+	T9SS type B sorting domain-containing protein	#N/A	#N/A	#N/A	#N/A	#N/A	#N/A	#N/A	#N/A	#N/A	#N/A	#N/A	#N/A	#N/A	#N/A
1871		WP_144802605.1	JM81_RS09275	+	hypothetical protein	#N/A	#N/A	#N/A	#N/A	#N/A	#N/A	#N/A	#N/A	#N/A	#N/A	#N/A	#N/A	#N/A	#N/A
1872		WP_144802608.1	JM81_RS09280	+	hypothetical protein	#N/A	#N/A	#N/A	#N/A	#N/A	#N/A	#N/A	#N/A	#N/A	#N/A	#N/A	#N/A	#N/A	#N/A
1873		WP_261375007.1	JM81_RS18610	+	hypothetical protein	#N/A	#N/A	#N/A	#N/A	#N/A	#N/A	#N/A	#N/A	#N/A	#N/A	#N/A	#N/A	#N/A	#N/A
1874		WP_144802611.1	JM81_RS09290	+	Crp/Fnr family transcriptional regulator	#N/A	#N/A	#N/A	#N/A	#N/A	#N/A	#N/A	#N/A	#N/A	#N/A	#N/A	#N/A	#N/A	#N/A
1875		WP_144802614.1	JM81_RS09295	+	hypothetical protein	#N/A	#N/A	#N/A	#N/A	#N/A	#N/A	#N/A	#N/A	#N/A	#N/A	#N/A	#N/A	#N/A	#N/A
1876		WP_144802617.1	JM81_RS09300	+	hypothetical protein	0	0	0	0	0	0	0	0	0	0	0	0	#N/A	#N/A
1877		WP_144802621.1	JM81_RS09305	+	hypothetical protein	#N/A	#N/A	#N/A	#N/A	#N/A	#N/A	#N/A	#N/A	#N/A	#N/A	#N/A	#N/A	#N/A	#N/A
1878		WP_186435558.1	JM81_RS09310	+	amidohydrolase family protein	60852000	42360000	68897000	0	0	0	0	0	0	0	57342000	0	#N/A	#N/A
1879		WP_144802626.1	JM81_RS09315	+	M23 family metallopeptidase	0	39129000	30635000	23030000	0	0	0	0	0	45807000	41505000	36980000	#N/A	#N/A
1880		WP_144802628.1	JM81_RS09320	+	RDD family protein	#N/A	#N/A	#N/A	#N/A	#N/A	#N/A	#N/A	#N/A	#N/A	#N/A	#N/A	#N/A	#N/A	#N/A
1881		WP_144802631.1	JM81_RS09325	+	sigma-70 family RNA polymerase sigma factor	#N/A	#N/A	#N/A	#N/A	#N/A	#N/A	#N/A	#N/A	#N/A	#N/A	#N/A	#N/A	#N/A	#N/A
1882		WP_144802634.1	JM81_RS09330	+	PhzF family phenazine biosynthesis protein	#N/A	#N/A	#N/A	#N/A	#N/A	#N/A	#N/A	#N/A	#N/A	#N/A	#N/A	#N/A	#N/A	#N/A
1883		WP_089261247.1	JM81_RS09335	+	GTP cyclohydrolase II	62449000	83723000	80603000	142640000	133880000	126840000	211760000	165970000	196660000	178440000	212940000	217550000	#N/A	#N/A
1884		WP_261375160.1	JM81_RS09340	-	class I SAM-dependent methyltransferase	#N/A	#N/A	#N/A	#N/A	#N/A	#N/A	#N/A	#N/A	#N/A	#N/A	#N/A	#N/A	#N/A	#N/A
1885		WP_144802637.1	JM81_RS09345	-	DUF885 domain-containing protein	252020000	440280000	468930000	356460000	402470000	292650000	379300000	283440000	319240000	422780000	373320000	472650000	#N/A	#N/A
1886		WP_144802639.1	JM81_RS09350	+	carboxylesterase family protein	0	0	0	0	0	0	0	0	0	0	0	0	#N/A	#N/A
1887		WP_144802642.1	JM81_RS09355	+	hypothetical protein	#N/A	#N/A	#N/A	#N/A	#N/A	#N/A	#N/A	#N/A	#N/A	#N/A	#N/A	#N/A	#N/A	#N/A
1888		WP_144802645.1	JM81_RS09360	+	TetR/AcrR family transcriptional regulator	#N/A	#N/A	#N/A	#N/A	#N/A	#N/A	#N/A	#N/A	#N/A	#N/A	#N/A	#N/A	#N/A	#N/A
1889		WP_144802648.1	JM81_RS09365	+	carboxymuconolactone decarboxylase family protein	0	0	0	0	0	0	0	0	0	0	68202000	69196000	#N/A	#N/A
1890		WP_144802651.1	JM81_RS09370	+	hypothetical protein	#N/A	#N/A	#N/A	#N/A	#N/A	#N/A	#N/A	#N/A	#N/A	#N/A	#N/A	#N/A	#N/A	#N/A
1891		WP_144802654.1	JM81_RS09375	+	MBL fold metallo-hydrolase	77089000	0	0	0	0	0	0	0	86089000	0	0	143680000	#N/A	#N/A
1892		WP_144802657.1	JM81_RS09380	+	agmatinase	18279000	25857000	32650000	40986000	0	0	0	0	0	35860000	0	0	#N/A	#N/A
1893		WP_144802660.1	JM81_RS09385	+	mannosyltransferase	#N/A	#N/A	#N/A	#N/A	#N/A	#N/A	#N/A	#N/A	#N/A	#N/A	#N/A	#N/A	#N/A	#N/A
1894		WP_089260777.1	JM81_RS09390	+	GNAT family N-acetyltransferase	31650000	58962000	58317000	57443000	61533000	0	101380000	88386000	78367000	116150000	120900000	109950000	#N/A	#N/A
1895		WP_144802663.1	JM81_RS09395	+	argininosuccinate synthase	448990000	842010000	590760000	662530000	564160000	495100000	758570000	526680000	343610000	890550000	761520000	890940000	#N/A	#N/A
1896		WP_144802666.1	JM81_RS09400	+	N-acetyl-gamma-glutamyl-phosphate reductase	142550000	258600000	212160000	206390000	192580000	149540000	278080000	216890000	179620000	259220000	250570000	279390000	#N/A	#N/A
1897		WP_144802668.1	JM81_RS09405	+	pyrroline-5-carboxylate reductase	149530000	290290000	204380000	195170000	194470000	146000000	175860000	210620000	169760000	264660000	303170000	258080000	#N/A	#N/A
1898		WP_144802670.1	JM81_RS09410	+	aminotransferase class III-fold pyridoxal phosphate-dependent enzyme	102900000	312740000	199070000	235380000	229740000	197690000	239180000	220340000	199890000	300440000	307650000	309140000	#N/A	#N/A
1899		WP_144802672.1	JM81_RS09415	+	glutamate-5-semialdehyde dehydrogenase	90874000	155340000	145770000	115940000	116520000	106170000	160140000	120260000	157270000	179350000	168260000	238920000	#N/A	#N/A
1900		WP_144802676.1	JM81_RS09420	+	glutamate 5-kinase	46886000	130210000	0	0	0	88075000	155220000	117560000	91982000	177750000	202890000	206170000	#N/A	#N/A
1901		WP_144802679.1	JM81_RS09425	+	acetylornithine carbamoyltransferase	102000000	222610000	153740000	130940000	134840000	111650000	184770000	213900000	188830000	257000000	272220000	292590000	#N/A	#N/A
1902		WP_261375008.1	JM81_RS09430	+	SDR family oxidoreductase	0	0	0	0	0	0	0	0	0	0	0	0	#N/A	#N/A
1903		WP_144802682.1	JM81_RS09435	+	acetylglutamate kinase	0	122070000	100690000	57890000	69075000	61493000	118940000	70481000	62684000	148600000	130710000	127360000	#N/A	#N/A
1904		WP_144802685.1	JM81_RS09440	+	M20 family metallo-hydrolase	58750000	140830000	110870000	80721000	75067000	75293000	119560000	94481000	83467000	101460000	108110000	117570000	#N/A	#N/A
1905		WP_144802688.1	JM81_RS09445	+	argininosuccinate lyase	57097000	124160000	120780000	109950000	108110000	86375000	150090000	119690000	111890000	180630000	134810000	150050000	#N/A	#N/A
1906		WP_089260788.1	JM81_RS09450	-	YihY/virulence factor BrkB family protein	#N/A	#N/A	#N/A	#N/A	#N/A	#N/A	#N/A	#N/A	#N/A	#N/A	#N/A	#N/A	#N/A	#N/A
1907		WP_144802690.1	JM81_RS09455	+	BspA family leucine-rich repeat surface protein	0	0	0	0	0	0	0	19098000	0	0	0	0	#N/A	#N/A
1908		WP_144802693.1	JM81_RS09460	+	PorP/SprF family type IX secretion system membrane protein	0	0	0	0	0	0	0	0	0	0	0	0	#N/A	#N/A
1909		WP_144802696.1	JM81_RS09465	-	S4 domain-containing protein	254220000	353540000	373260000	356630000	388540000	219450000	496750000	403270000	495730000	514190000	475410000	622570000	#N/A	#N/A
1910		WP_144802699.1	JM81_RS09470	-	geranylgeranylglycerol-phosphate geranylgeranyltransferase	#N/A	#N/A	#N/A	#N/A	#N/A	#N/A	#N/A	#N/A	#N/A	#N/A	#N/A	#N/A	#N/A	#N/A
1911		WP_144802701.1	JM81_RS09475	-	mevalonate kinase	0	0	0	0	0	0	0	0	0	0	0	0	#N/A	#N/A
1912		WP_144802704.1	JM81_RS09480	-	diphosphomevalonate decarboxylase	41234000	75174000	111920000	93768000	87141000	0	0	0	0	0	0	0	#N/A	#N/A
1913		WP_089260795.1	JM81_RS09485	+	tryptophan-rich sensory protein	#N/A	#N/A	#N/A	#N/A	#N/A	#N/A	#N/A	#N/A	#N/A	#N/A	#N/A	#N/A	#N/A	#N/A
1914	Pul6	WP_144802707.1	JM81_RS09490	-	DUF1697 domain-containing protein	0	0	0	0	0	0	0	0	0	0	0	0	#N/A	#N/A
1915	Pul6	WP_144802710.1	JM81_RS09495	-	NAD(P)/FAD-dependent oxidoreductase	21571000	0	0	30836000	0	27158000	0	0	0	0	0	0	#N/A	#N/A
1916	Pul6	WP_261375009.1	JM81_RS09500	-	glycerophosphodiester phosphodiesterase family protein	210940000	257310000	280010000	242690000	259250000	166520000	297480000	199280000	240820000	276280000	258390000	266300000	#N/A	#N/A
1917	Pul6	WP_144802715.1	JM81_RS09505	-	alpha-amylase family glycosyl hydrolase	26273000	46357000	53733000	62609000	90126000	86695000	94882000	88729000	62982000	106490000	100680000	96347000	#N/A	GH13_38
1918	Pul6	WP_144802718.1	JM81_RS09510	-	glycoside hydrolase family 65 protein	126660000	212490000	270820000	330140000	353440000	268890000	296710000	250210000	234370000	408160000	363910000	449990000	#N/A	GH65
1919	Pul6	WP_144802721.1	JM81_RS09515	-	beta-phosphoglucomutase	117740000	255450000	256240000	256160000	243330000	158240000	200550000	160680000	173270000	280820000	179850000	240940000	#N/A	#N/A
1920	Pul6	WP_144802724.1	JM81_RS09520	-	LacI family DNA-binding transcriptional regulator	188650000	292440000	257270000	417000000	450750000	365100000	344880000	274780000	382180000	282010000	310450000	477200000	#N/A	#N/A
1921	Pul6	WP_144802727.1	JM81_RS09525	+	SusC/RagA family TonB-linked outer membrane protein	1.4579e+09	2476600000	3.268e+09	1.9089e+09	2303800000	1.5939e+09	1.7656e+09	1258400000	1376800000	2369100000	1.5985e+09	2675700000	#N/A	#N/A
1922	Pul6	WP_144802731.1	JM81_RS09530	+	RagB/SusD family nutrient uptake outer membrane protein	150640000	200350000	212200000	270140000	266480000	283100000	246660000	171630000	223490000	408060000	511060000	554090000	#N/A	#N/A
1923	Pul6	WP_144802734.1	JM81_RS09535	-	solute:sodium symporter family transporter	39847000	107710000	66439000	0	0	0	0	45703000	0	146130000	151700000	111510000	#N/A	#N/A
1924	Pul6	WP_144805617.1	JM81_RS09540	+	VCBS repeat-containing protein	59770000	94977000	87353000	89091000	116610000	78797000	110710000	86883000	86348000	145760000	96282000	172160000	#N/A	#N/A
1925	Pul6	WP_144802737.1	JM81_RS09545	+	FG-GAP-like repeat-containing protein	32674000	75245000	82782000	91889000	99043000	84171000	108470000	90797000	95900000	120300000	97371000	140830000	#N/A	#N/A
1926	Pul6	WP_144802740.1	JM81_RS09550	+	vanadium-dependent haloperoxidase	79229000	109020000	118660000	124150000	141660000	108710000	132180000	116440000	129040000	124250000	180150000	201320000	#N/A	#N/A
1927	Pul6	WP_144802743.1	JM81_RS09555	+	GyrI-like domain-containing protein	47847000	89477000	97680000	66760000	91578000	70827000	98457000	84065000	101700000	97645000	87856000	125000000	#N/A	#N/A
1928	Pul6	WP_144802746.1	JM81_RS09560	+	hypothetical protein	0	0	0	0	0	0	0	0	0	0	0	0	#N/A	#N/A
1929		WP_144802749.1	JM81_RS09565	-	metallophosphoesterase	23071000	55714000	78457000	58396000	75012000	56996000	86867000	74134000	53618000	103820000	75624000	95079000	#N/A	#N/A
1930		WP_144802752.1	JM81_RS09570	+	DUF5706 domain-containing protein	48156000	65270000	85402000	65158000	68656000	46920000	87721000	91604000	70188000	110080000	111380000	106110000	#N/A	#N/A
1931		WP_144802755.1	JM81_RS09575	-	GAF domain-containing protein	25610000	61604000	0	41773000	55802000	43817000	0	0	0	0	0	0	#N/A	#N/A
1932		WP_144802758.1	JM81_RS09580	+	serine/threonine protein phosphatase	0	0	0	0	0	0	0	0	0	0	0	0	#N/A	#N/A
1933		WP_144802761.1	JM81_RS09585	+	AraC family transcriptional regulator	#N/A	#N/A	#N/A	#N/A	#N/A	#N/A	#N/A	#N/A	#N/A	#N/A	#N/A	#N/A	#N/A	#N/A
1934		WP_144802765.1	JM81_RS09590	+	acyltransferase family protein	#N/A	#N/A	#N/A	#N/A	#N/A	#N/A	#N/A	#N/A	#N/A	#N/A	#N/A	#N/A	#N/A	#N/A
1935		WP_144802768.1	JM81_RS09595	+	aquaporin Z	#N/A	#N/A	#N/A	#N/A	#N/A	#N/A	#N/A	#N/A	#N/A	#N/A	#N/A	#N/A	#N/A	#N/A
1936		WP_144802771.1	JM81_RS09600	+	gluconate:H+ symporter	#N/A	#N/A	#N/A	#N/A	#N/A	#N/A	#N/A	#N/A	#N/A	#N/A	#N/A	#N/A	#N/A	#N/A
1937		WP_144802774.1	JM81_RS09605	+	RidA family protein	#N/A	#N/A	#N/A	#N/A	#N/A	#N/A	#N/A	#N/A	#N/A	#N/A	#N/A	#N/A	#N/A	#N/A
1938		WP_144802777.1	JM81_RS09610	+	D-TA family PLP-dependent enzyme	74418000	110640000	126490000	56154000	80643000	60336000	115490000	0	73450000	103350000	101850000	99952000	#N/A	#N/A
1939		WP_144802780.1	JM81_RS09615	+	membrane dipeptidase	0	0	0	0	0	0	0	94705000	57111000	103810000	135210000	94970000	#N/A	#N/A
1940		WP_144802783.1	JM81_RS09620	+	hypothetical protein	#N/A	#N/A	#N/A	#N/A	#N/A	#N/A	#N/A	#N/A	#N/A	#N/A	#N/A	#N/A	#N/A	#N/A
1941		WP_144802786.1	JM81_RS09625	-	acylase	127220000	215360000	198220000	116830000	144020000	124060000	176140000	159290000	120380000	183450000	174600000	195520000	#N/A	#N/A
1942		WP_144802789.1	JM81_RS09630	-	TPM domain-containing protein	0	34868000	0	0	0	0	0	0	0	0	0	0	#N/A	#N/A
1943		WP_089260823.1	JM81_RS09635	+	ABC transporter ATP-binding protein	81647000	119760000	152400000	117220000	139220000	111520000	105880000	99502000	86455000	119320000	120570000	134270000	#N/A	#N/A
1944		WP_144802792.1	JM81_RS09640	-	2Fe-2S iron-sulfur cluster-binding protein	0	0	0	0	0	0	0	0	0	0	0	0	#N/A	#N/A
1945		WP_058104968.1	JM81_RS09645	-	four helix bundle protein	20452000	24081000	0	0	0	0	29023000	0	0	0	0	0	#N/A	#N/A
1946		WP_144802795.1	JM81_RS09650	-	NAD(P)/FAD-dependent oxidoreductase	77944000	174260000	167790000	145000000	114640000	91225000	178380000	111430000	137300000	111850000	168290000	185470000	#N/A	#N/A
1947		WP_089260826.1	JM81_RS09655	-	NifU family protein	0	0	0	0	0	0	0	0	0	0	0	0	#N/A	#N/A
1948		WP_144802797.1	JM81_RS09660	-	Mrp/NBP35 family ATP-binding protein	138790000	351920000	383780000	226880000	276000000	177580000	532430000	417860000	323190000	512110000	505440000	473540000	#N/A	#N/A
1949		WP_144802800.1	JM81_RS09665	+	amidase	9062300	17473000	0	182730000	190730000	161430000	188380000	136660000	171670000	54044000	52565000	42039000	#N/A	#N/A
1950		WP_144802803.1	JM81_RS09670	-	ABC transporter ATP-binding protein	0	0	0	0	0	0	0	0	0	0	1368400	3163300	#N/A	#N/A
1951		WP_261375161.1	JM81_RS09675	-	ABC transporter permease	#N/A	#N/A	#N/A	#N/A	#N/A	#N/A	#N/A	#N/A	#N/A	#N/A	#N/A	#N/A	#N/A	#N/A
1952		WP_144802809.1	JM81_RS09680	-	ABC transporter permease	0	0	0	0	0	0	0	0	0	0	0	0	#N/A	#N/A
1953		WP_144802812.1	JM81_RS09685	-	ABC transporter permease	0	0	0	0	0	0	0	0	0	0	0	0	#N/A	#N/A
1954		WP_144802815.1	JM81_RS09690	-	ABC transporter permease	0	0	0	0	0	0	0	0	0	0	0	0	#N/A	#N/A
1955		WP_144802818.1	JM81_RS09695	-	ABC transporter permease	0	0	0	0	0	0	0	0	0	0	0	0	#N/A	#N/A
1956		WP_144802821.1	JM81_RS09700	-	ABC transporter permease	0	0	0	0	0	0	0	0	0	0	0	0	#N/A	#N/A
1957		WP_144802824.1	JM81_RS09705	-	ABC transporter permease	0	0	0	0	0	0	0	0	0	0	0	0	#N/A	#N/A
1958		WP_144802827.1	JM81_RS09710	-	ABC transporter permease	0	0	0	0	0	0	0	0	0	0	0	0	#N/A	#N/A
1959		WP_089260837.1	JM81_RS09715	-	ABC transporter ATP-binding protein	0	0	0	0	0	0	0	0	0	0	0	0	#N/A	#N/A
1960		WP_144802829.1	JM81_RS09720	-	efflux RND transporter periplasmic adaptor subunit	0	0	0	0	0	0	0	0	0	0	0	0	#N/A	#N/A
1961		WP_144802832.1	JM81_RS09725	-	TolC family protein	0	0	0	0	0	0	0	0	0	0	0	0	#N/A	#N/A
1962		WP_144802835.1	JM81_RS09730	+	sigma-54 dependent transcriptional regulator	0	0	0	0	0	0	0	0	0	53921000	0	42829000	#N/A	#N/A
1963		WP_144802838.1	JM81_RS09735	+	ATP-binding protein	0	0	21853000	0	0	19248000	0	0	0	0	0	0	#N/A	#N/A
1964		WP_144802841.1	JM81_RS09740	-	MGMT family protein	#N/A	#N/A	#N/A	#N/A	#N/A	#N/A	#N/A	#N/A	#N/A	#N/A	#N/A	#N/A	#N/A	#N/A
1965		WP_089260843.1	JM81_RS09745	-	LysE family transporter	#N/A	#N/A	#N/A	#N/A	#N/A	#N/A	#N/A	#N/A	#N/A	#N/A	#N/A	#N/A	#N/A	#N/A
1966		WP_089260844.1	JM81_RS09750	-	tRNA (guanosine(46)-N7)-methyltransferase TrmB	36816000	0	58207000	55587000	59237000	0	84411000	72887000	62224000	69508000	67737000	75966000	#N/A	#N/A
1967		WP_261375010.1	JM81_RS09755	-	ATP-binding protein	17108000	0	24033000	82777000	45904000	65136000	90390000	92050000	90967000	48894000	26011000	40474000	#N/A	#N/A
1968		WP_089260845.1	JM81_RS09760	-	response regulator transcription factor	113160000	245070000	283250000	912890000	1175700000	668810000	1.5822e+09	1353900000	1337200000	943520000	743030000	622230000	#N/A	#N/A
1969		WP_144802844.1	JM81_RS09765	+	TonB-dependent receptor	1597600	23769000	19029000	845790000	1.0497e+09	847530000	1.5153e+09	1242200000	1281400000	579450000	397130000	531450000	#N/A	#N/A
1970		WP_261375011.1	JM81_RS09770	+	hypothetical protein	12394000	37170000	33427000	838700000	959700000	700210000	1333400000	1225200000	1230500000	233640000	153380000	213760000	#N/A	#N/A
1971		WP_089261254.1	JM81_RS09775	+	T9SS type A sorting domain-containing protein	#N/A	#N/A	#N/A	#N/A	#N/A	#N/A	#N/A	#N/A	#N/A	#N/A	#N/A	#N/A	#N/A	#N/A
1972		WP_089260847.1	JM81_RS09780	+	T9SS type A sorting domain-containing protein	#N/A	#N/A	#N/A	#N/A	#N/A	#N/A	#N/A	#N/A	#N/A	#N/A	#N/A	#N/A	#N/A	#N/A
1973		WP_144802846.1	JM81_RS09785	+	acyl transferase	87895000	0	185300000	0	142680000	0	0	0	0	0	0	0	#N/A	#N/A
1974		WP_144802849.1	JM81_RS09790	-	hypothetical protein	#N/A	#N/A	#N/A	#N/A	#N/A	#N/A	#N/A	#N/A	#N/A	#N/A	#N/A	#N/A	#N/A	#N/A
1975		WP_261375012.1	JM81_RS09795	-	hypothetical protein	0	153050000	115940000	0	131150000	69444000	0	0	52618000	137190000	0	0	#N/A	#N/A
1976		WP_144802856.1	JM81_RS09800	-	tyrosine--tRNA ligase	172600000	289460000	326440000	384750000	375600000	265360000	451000000	286850000	297240000	424880000	371520000	420060000	#N/A	#N/A
1977		WP_144802859.1	JM81_RS09805	+	NAD-dependent epimerase/dehydratase family protein	0	0	0	0	0	0	0	0	0	0	0	0	#N/A	#N/A
1978		WP_089260853.1	JM81_RS09810	-	DUF4296 domain-containing protein	27195000	0	0	32288000	0	0	0	0	0	0	0	0	#N/A	#N/A
1979		WP_144802862.1	JM81_RS09815	-	dihydroorotase	178780000	289200000	341550000	312830000	275850000	210450000	360360000	297450000	281990000	395790000	368740000	440160000	#N/A	#N/A
1980		WP_144802865.1	JM81_RS09820	-	polyprenol monophosphomannose synthase	0	91167000	57541000	59015000	0	53049000	0	0	0	0	0	79699000	#N/A	GT2
1981		WP_261375013.1	JM81_RS09825	+	glycosyltransferase family 39 protein	27346000	36277000	50709000	51308000	34956000	0	61563000	0	0	52841000	42281000	0	#N/A	GT83
1982		WP_144802868.1	JM81_RS09830	+	DUF4271 domain-containing protein	#N/A	#N/A	#N/A	#N/A	#N/A	#N/A	#N/A	#N/A	#N/A	#N/A	#N/A	#N/A	#N/A	#N/A
1983		WP_089260858.1	JM81_RS09835	+	uroporphyrinogen-III synthase	215110000	348820000	392140000	449740000	493400000	331150000	644810000	457870000	518950000	677370000	600450000	754200000	#N/A	#N/A
1984		WP_144802871.1	JM81_RS09840	-	phosphoenolpyruvate carboxykinase (ATP)	286440000	903600000	957300000	77162000	69921000	25595000	149360000	152710000	47711000	442300000	452400000	411940000	#N/A	#N/A
1985		WP_144802874.1	JM81_RS09845	-	glycerate kinase	0	0	0	21763000	16257000	23061000	34164000	19388000	0	45572000	44869000	0	#N/A	#N/A
1986		WP_144802877.1	JM81_RS09850	-	DASS family sodium-coupled anion symporter	#N/A	#N/A	#N/A	#N/A	#N/A	#N/A	#N/A	#N/A	#N/A	#N/A	#N/A	#N/A	#N/A	#N/A
1987		WP_144802880.1	JM81_RS09855	-	DUF423 domain-containing protein	#N/A	#N/A	#N/A	#N/A	#N/A	#N/A	#N/A	#N/A	#N/A	#N/A	#N/A	#N/A	#N/A	#N/A
1988		WP_144802882.1	JM81_RS09860	+	saccharopine dehydrogenase NADP-binding domain-containing protein	396910000	744240000	895160000	428870000	359840000	376840000	416930000	363830000	348990000	417630000	519360000	399180000	#N/A	#N/A
1989		WP_089260864.1	JM81_RS09865	+	Lrp/AsnC ligand binding domain-containing protein	0	0	60100000	0	0	35335000	0	45263000	0	0	0	0	#N/A	#N/A
1990		WP_144802885.1	JM81_RS09870	-	GNAT family N-acetyltransferase	#N/A	#N/A	#N/A	#N/A	#N/A	#N/A	#N/A	#N/A	#N/A	#N/A	#N/A	#N/A	#N/A	#N/A
1991		WP_089260866.1	JM81_RS09875	-	zinc metallopeptidase	363500000	493650000	634600000	972460000	834880000	794960000	970750000	788110000	1107900000	1191700000	1151700000	1.488e+09	#N/A	#N/A
1992		WP_089260867.1	JM81_RS09880	-	alanine dehydrogenase	0	0	0	173340000	181160000	156310000	186040000	207690000	156110000	0	0	0	#N/A	#N/A
1993		WP_144802888.1	JM81_RS09885	-	leucine--tRNA ligase	129210000	236770000	295550000	299220000	340200000	255010000	353290000	265610000	272610000	366340000	304400000	426720000	#N/A	#N/A
1994		WP_144802891.1	JM81_RS09890	+	T9SS type B sorting domain-containing protein	0	0	0	0	0	0	0	0	0	0	0	0	#N/A	#N/A
1995		WP_089260870.1	JM81_RS09895	+	permease-like cell division protein FtsX	67864000	0	150810000	211860000	148100000	143100000	176440000	148650000	169730000	221180000	157940000	326720000	#N/A	#N/A
1996		WP_089260871.1	JM81_RS09900	+	DUF3098 domain-containing protein	#N/A	#N/A	#N/A	#N/A	#N/A	#N/A	#N/A	#N/A	#N/A	#N/A	#N/A	#N/A	#N/A	#N/A
1997		WP_144802894.1	JM81_RS09905	+	undecaprenyl-diphosphate phosphatase	#N/A	#N/A	#N/A	#N/A	#N/A	#N/A	#N/A	#N/A	#N/A	#N/A	#N/A	#N/A	#N/A	#N/A
1998		WP_144802897.1	JM81_RS09910	+	tRNA pseudouridine(55) synthase TruB	29104000	59289000	0	37352000	0	0	59462000	0	0	67664000	0	45377000	#N/A	#N/A
1999		WP_144802900.1	JM81_RS09915	+	hypothetical protein	#N/A	#N/A	#N/A	#N/A	#N/A	#N/A	#N/A	#N/A	#N/A	#N/A	#N/A	#N/A	#N/A	#N/A
[truncated: 1,699 more rows]
